# Supplementary material for: Rapid point-of-care detection of BK virus in urine by an HFman probe-based loop-mediated isothermal amplification assay and a finger-driven microfluidic chip
Source: PeerJ. 2023 Mar 8;11:e14943. doi: 10.7717/peerj.14943 (PMC10007963; doi:10.7717/peerj.14943)
Supplement: Supplemental Information 2 [file peerj-11-14943-s002.xls]

## Sheet: Figure 2A
Cycle	1	2	3	4	5	6	7	8	9	10	11	12	13	14	15	16	17	18	19	20	21	22	23	24	25	26	27	28	29	30	31	32	33	34	35	36	37	38	39	40	41	42	43	44	45	46	47	48	49
JCV	165.518	78.0162	-3.43218	-9.29282	-49.0857	-48.8109	-44.8032	-44.9892	-46.5638	-54.9392	-30.1725	-30.2947	-12.7959	-23.01	-20.7394	2.12662	-4.66093	1.29236	18.291	35.2428	37.1078	44.3357	36.1575	67.2089	55.7295	63.8407	87.3488	100.574	87.1074	93.4649	83.7352	19.8469	-0.456479	-64.8494	-69.1701	-61.9904	-94.2004	-99.2405	-87.7017	-64.046	-57.0817
JCV	211.375	104.59	53.2336	29.3029	15.6565	-6.87135	-22.8627	-38.2504	-43.0247	-39.5802	-26.9527	-30.6633	-39.4576	-35.6939	-34.6154	-44.5945	-59.4599	-31.1859	-22.5423	-11.6519	-17.4731	-1.58161	7.57691	23.657	42.4753	51.1225	74.9136	67.5053	76.9112	81.7971	75.6497	44.0999	-12.6601	-48.2704	-54.1519	-63.6155	-69.4833	-60.1936	-37.0914	-35.4918	-20.7832
HPV-1	-42.465	-20.6002	-10.2526	4.49181	17.7032	21.7019	39.5917	39.7576	44.565	44.7476	44.3281	47.2282	44.4567	40.6481	40.7199	35.213	33.1327	26.1028	18.0019	17.0089	9.3279	4.67983	4.19128	3.70103	31.4263	71.4687	150.562	251.505	329.537	382.842	405.513	400.432	367.911	314.982	261.853	205.303	151.044	89.6535	44.3935	-5.93572	-56.3019	-103.832	-143.529	-183.922	-234.438	-276.641	-334.503	-378.089	-419.136
HPV-1	-309.819	-262.516	-229.656	-201.658	-166.958	-140.08	-116.832	-91.2189	-63.807	-45.241	-21.2366	0.623169	20.0591	39.0456	59.8387	74.6652	86.698	100.226	119.983	129.828	134.41	143.218	155.375	155.041	156.903	161.977	158.321	153.487	147.282	142.112	135.83	124.423	107.595	102.84	96.6246	85.4766	69.3853	54.0393	39.5564	24.1466	6.1213	-10.6315	-29.2691	-48.741	-69.5695	-86.2289	-112.401	-131.161	-150.121
HPV-2	-356.879	-315.27	-281.966	-249.692	-218.978	-194.271	-167.067	-131.042	-111.384	-87.1874	-67.2507	-47.0921	-26.0467	-5.00312	16.8374	35.7922	47.2167	62.3841	76.7681	90.215	96.1115	107.729	115.197	124.335	134.851	135.405	135.558	138.86	137.717	129.035	124.29	120.515	117.489	110.703	96.154	85.7911	72.7456	60.1637	45.3707	36.3357	20.5867	7.98851	-11.2791	-26.0138	-50.5316	-66.2063	-87.1917	-110.754	-126.857
HPV-2	-359.106	-305.431	-267.766	-230.52	-195.395	-157.334	-129.176	-100.913	-70.2614	-43.3961	-17.1236	11.0211	32.2523	48.6155	70.1146	87.5664	107.634	117.592	130.847	143.48	150.535	157.184	162.457	165.103	167.409	161.966	161.715	155.981	154.693	146.563	159.116	145.781	137.053	128.331	116.356	94.4743	78.0722	59.277	38.3428	23.1074	1.68248	-15.1473	-30.9715	-54.9511	-81.0956	-95.5168	-123.123	-145.957	-166.555
HPV-3	-706.116	-638.626	-586.693	-536.205	-487.399	-442.332	-397.827	-353.852	-311.503	-266.852	-229.49	-197.652	-165.106	-137.781	-102.53	-79.3926	-51.8499	-22.4415	-5.69957	12.5983	43.4307	56.4344	66.7117	81.1763	86.5394	96.6077	96.5036	96.2063	92.2541	86.8938	87.1081	87.53	83.4969	88.7485	67.5461	65.529	59.7199	45.5587	40.0367	33.2781	22.0931	7.24859	-3.60614	-13.5278	-17.325	-33.437	-47.8785	-56.0189	-69.2224
HPV-3	-333.731	-285.373	-248.784	-223.26	-195.479	-162.123	-137.816	-109.167	-80.704	-56.8367	-32.3641	-10.7573	10.3092	28.5913	44.7148	65.0291	77.6916	95.2861	103.293	115.376	128.89	131.626	141.717	146.324	147.678	145.531	148.707	144.103	138.645	124.022	118.33	116.777	105.987	100.147	87.6753	79.3305	66.4635	46.6549	36.0505	21.6268	-1.596	-10.5175	-29.7254	-44.4388	-59.9314	-76.2798	-97.5146	-116.119	-132.135
HPV-4	-306.571	-257.868	-226.158	-196.367	-164.521	-134.68	-112.504	-87.5854	-59.4886	-33.6709	-13.2894	11.7628	32.4456	50.0624	61.9408	73.1237	89.7605	99.2866	116.041	124.466	136.498	137.479	142.076	145.594	139.926	141.393	140.216	129.722	119.886	112.462	107.271	100.17	94.2007	86.6697	70.3086	60.4167	50.1673	34.8398	26.8493	13.3665	-6.3394	-12.0758	-25.9331	-45.871	-57.6751	-75.8885	-94.6486	-110.761	-123.945
HPV-4	-180.125	-142.17	-120.841	-102.597	-78.3376	-61.0746	-45.1365	-35.6965	-16.6861	-7.88784	1.28279	13.6301	18.674	23.9475	25.5173	28.2077	32.6919	26.8751	33.9206	33.2318	33.3439	37.9905	32.7354	42.9467	55.6215	84.0306	108.337	141.543	162.976	182.12	192.646	195.899	196.637	186.478	173.925	152.91	138.033	118.921	92.7913	81.707	47.2567	23.1961	3.39781	-19.8277	-55.5076	-71.1314	-104.352	-133.117	-157.12
HBV-16	-528.467	-462.912	-411.963	-359.883	-321.723	-273.952	-228.36	-187.473	-149.102	-112.383	-75.4431	-47.7928	-17.4863	12.869	37.5726	66.5803	84.2153	114.049	137.635	157.395	175.076	191.875	197.023	215.848	217.559	222.227	216.474	210.867	199.872	190.125	176.845	169.24	159.8	142.6	125.586	101.962	87.5848	65.6976	40.3785	28.7742	4.0323	-17.2921	-39.3733	-66.9241	-87.1962	-109.907	-133.836	-156.704	-184.572
HBV-16	-28.2622	-10.0882	10.5662	25.6245	45.1355	49.0371	60.4561	77.871	79.3217	89.8282	91.9085	89.9702	81.5129	81.9794	63.3803	52.4508	45.7663	24.5506	5.33086	-17.2062	-45.2791	-67.4125	-92.0499	-112.29	-113.318	-98.8143	-62.1003	2.3118	97.4653	219.427	383.38	583.966	786.305	954.876	1090.43	1187.32	1240.42	1267.67	1262.56	1255.74	1213.53	1165.63	1129.08	1088.93	1036.71	971.148	920.262	856.25	790.391
Adhu6	-716.9	-637.895	-572.211	-504.585	-434.666	-370.35	-296.458	-235.348	-170.166	-106.043	-48.6479	6.14768	55.0873	101.309	145.292	194.895	237.451	266.735	301.831	326.72	349.042	362.687	367.663	380.982	370.697	360.345	345.65	329.533	299.555	278.027	260.88	236.542	221.02	194.906	173.899	145.919	112.335	78.3921	48.9267	16.9989	-23.7232	-59.7248	-95.7612	-131.311	-172.332	-207.583	-246.582	-282.3	-320.796
Adhu6	-872.558	-804.509	-734.953	-678.132	-615.365	-555.846	-497.294	-447.509	-390.106	-330.317	-272.274	-218.23	-160.294	-101.199	-44.1855	16.501	63.0433	110.896	157.841	193.177	222.728	255.348	275.211	284.584	287.057	298.589	292.063	288.073	273.859	265.937	213.031	194.444	187.96	169.097	146.085	124.743	108.114	84.5258	60.869	37.4606	5.59655	-12.738	-51.3404	-73.7378	-98.3373	-127.61	-163.341	-191.17	-227.355
CMV	-916.493	-831.828	-753.955	-675.1	-606.921	-539.661	-477.812	-420.855	-365.093	-298.953	-251.945	-206.936	-152.496	-100.89	-49.2145	4.41508	47.0538	97.0091	141.955	172.675	204.961	235.282	263.35	262.395	276.79	283.873	281.576	274.187	267.415	249.165	235.845	220.911	201.854	185.559	161.641	140.559	122.167	99.3621	76.9805	52.5364	14.0632	-15.691	-43.5056	-62.2599	-96.0523	-136.74	-166.088	-199.105	-228.315
CMV	-347.151	-317.917	-284.061	-239.064	-198.759	-163.938	-117.087	-83.0956	-36.7952	-3.39658	35.5954	63.7374	92.5487	119.88	147.491	170.301	193.595	206.759	219.041	228.342	232.589	238.778	234.297	228.848	216.493	206.307	191.423	164.113	152.493	149.082	153.826	167.124	188.577	218.298	233.362	237.067	238.577	225.525	205.097	187.191	147.285	116.135	66.928	31.8355	-17.6402	-72.2358	-120.541	-181.31	-237.614
BK	44.1819	208.21	334.983	455.09	560.172	675.001	889.477	2025.36	5810.22	10660.9	12263.1	13142.8	13250.5	13104.7	12863.7	12592.2	12344.2	12129.7	11951.6	11791.5	11661.4	11540.4	11441.6	11356.2	11293.9	11227	11172.7	11120.2	11069.4	11019.2	10979.1	10949.4	10918.6	10883.5	10857.1	10840.5	10823.1	10797.4	10781.8	10769	10761.3	10745.4	10735.9	10721.6	10709.9	10698.2	10696	10686.3	10678.5
BK	69.1989	210.823	340.172	459.686	567.702	684.104	859.786	1671.65	4968.97	10228.8	12395.5	13615.1	13824.4	13692.2	13455.8	13192.1	12945.5	12732.7	12547.4	12391.8	12252.5	12133.1	12031	11942.1	11864.8	11790.2	11728.3	11666	11598.4	11539.1	11485.2	11441.2	11395.9	11353.7	11310.2	11270.9	11234.6	11203.1	11179.9	11155.4	11138.5	11112.7	11090.7	11061.3	11041.6	11026.7	11014.1	10998.6	10979.1
NTC	-856.518	-752.936	-666.166	-590.433	-516.996	-452.787	-400.903	-345.268	-295.094	-251.353	-201.961	-159.828	-122.208	-80.8702	-52.166	-19.2704	13.6392	37.4099	72.0274	104.696	149.525	198.782	247.723	306.721	351.914	391.76	422.609	423.499	399.904	378.934	349.128	318.846	291.497	261.353	227.779	195.744	169.219	125.22	95.8821	66.0364	25.729	-16.3919	-50.9403	-91.2268	-133.39	-167.661	-214.201	-254.01	-291.199
NTC	-743.676	-649.388	-563.824	-494.215	-427.165	-366.39	-312.796	-257.788	-200.235	-154.431	-112.154	-76.2115	-48.4075	-24.4158	-10.0764	15.6808	31.2165	42.2528	56.4211	57.2787	61.4423	63.4446	89.4541	132.625	182.219	246.429	315.311	362.778	387.5	398.121	395.048	378.69	349.306	317.092	280.744	252.945	218.945	180.842	147.751	111.931	80.4122	41.5595	-4.17219	-52.3026	-96.2446	-139.44	-186.344	-234.362	-273.929
[truncated: 2 more columns]

## Sheet: Figure 2B
Cycle	1	2	3	4	5	6	7	8	9	10	11	12	13	14	15	16	17	18	19	20	21	22	23	24	25	26	27	28	29	30	31	32	33	34	35	36	37	38	39	40	41	42	43	44	45	46	47	48	49
10000	72.3555	128.414	188.878	251.838	423.081	1999.49	5243.26	7681.64	9396.99	10207.2	10384.7	10284.5	10118.4	9972.66	9871	9773.3	9696.59	9626.09	9571.18	9517.22	9465.26	9418.67	9376.43	9337.35	9305.32	9276.31	9251	9216.06	9185.67	9156.42	9136.66	9113.25	9091	9067.42	9040.68	9017.32	8996.2	8979.81	8963.62	8943.59	8925.61	8903.18	8892.23	8878.38	8871.53	8854.47	8847.62	8833.01	8822.83
10000	50.6171	116.039	191.192	254.922	446.23	2064.43	5447.17	8231.63	10215.3	11173.2	11399.8	11308.9	11149.7	11006.2	10898.3	10803.2	10723.8	10654.4	10594.4	10533.8	10475	10422	10379.5	10341.1	10310.1	10276.5	10246.3	10213.5	10188.8	10166.1	10148.1	10129	10109.8	10091.9	10073.5	10058.7	10042.9	10026.1	10012	9994.25	9980.85	9960.15	9945.72	9933.49	9934.06	9927.34	9920.4	9907.24	9895.25
1000	42.8422	118.157	186.518	248.691	331.954	616.938	1952.4	4255.1	6849.74	9187.25	10868.3	11663.8	11784.1	11645.3	11465.8	11321.2	11201.8	11100.7	11012.9	10940.7	10873.1	10810.8	10749.6	10696.9	10650.2	10605.3	10568.3	10531.4	10499.8	10466.4	10436.7	10410.1	10385.4	10362.7	10340.2	10316.7	10302.6	10288.8	10273.8	10246.4	10224.8	10203	10187.4	10172	10165.2	10155.6	10152.5	10138.4	10127.3
1000	76.5522	144.722	212.249	282.999	351.781	678.962	2088.01	4239.74	6314.24	8411.66	10178.6	11257.5	11578.9	11497.5	11323.4	11173.7	11059.4	10959.7	10874.7	10790.3	10717.6	10651.2	10597.9	10543.3	10495.6	10448.4	10406.1	10365.2	10329.6	10297.7	10270.8	10247	10222	10198.2	10171.3	10152.6	10133.6	10116.2	10099.9	10077.4	10056.2	10028.8	10013.3	10003.6	10001.4	9993.6	9982.96	9968.83	9948.19
100	68.4933	140.88	214.15	286.47	357.105	446.773	672.315	1281.28	2498.03	4634.5	6971.52	9242.49	10897	11758.9	12004.5	11941.4	11798.9	11663.4	11555.9	11460.5	11367.9	11285.1	11209.8	11150	11089.2	11032.3	10986.7	10948.1	10909.3	10875.1	10843.2	10809.3	10769.1	10741.3	10714.2	10700.2	10669.8	10645.1	10613.4	10586.7	10558.3	10525.3	10499	10478.8	10466.3	10444.3	10425.2	10399.9	10378.5
100	89.8891	164.391	231.691	310.524	386.473	471.59	657.744	1019.26	1683.74	2864.13	4867.14	7009.86	9129.08	10795.4	11795.7	12173.4	12215.5	12122	12009.8	11901.8	11800.7	11712.1	11639.8	11569.8	11506.4	11439.7	11377.4	11318.9	11268.9	11226.5	11188.4	11139.3	11095.7	11071	11037.5	11010.5	10963.3	10930	10889.9	10850.5	10814.4	10774.5	10743.3	10719.7	10708.5	10685.5	10660.4	10626.6	10600
10	59.808	143.611	225.705	300.94	382.127	473.942	657.179	984.357	1573.75	2608.45	4023.63	5542.94	7194.53	8812.63	10146.7	11049.4	11581.7	11866.7	12006.5	12041	12015.5	11951.4	11871.5	11793.7	11721.5	11651.2	11595.7	11540.5	11494.7	11446.8	11405.8	11365.5	11330.9	11293.8	11264.6	11225.6	11189.3	11143.7	11109.8	11075.6	11044.7	10999.8	10967.3	10938.4	10921.1	10897.2	10876.6	10849.5	10831.2
10	78.374	144.665	199.813	271.199	333.977	403.73	489.846	662.03	1073.05	1929.58	3436.88	5667.43	7920.01	9923.22	11346.4	12104.4	12401.1	12449.9	12398.9	12306	12209.3	12116.8	12037.5	11959.6	11882.7	11809.4	11749.1	11697.8	11652.1	11604.3	11566.8	11531.9	11506.3	11476.2	11456.7	11437.2	11417.8	11396.4	11374.9	11352.4	11331.1	11307.9	11291.6	11269.8	11256.4	11243.2	11226.6	11208.2	11190.2
1	46.9424	41.9311	38.6248	33.3201	38.3224	33.2571	38.1179	39.2311	38.2939	37.8335	37.551	33.8031	30.7273	55.3642	244.666	801.745	1809.11	3100.39	4654.39	6167.25	7516.29	8595.87	9357.19	9859.41	10142.7	10285.3	10316.7	10282.5	10183	10047.1	9892.32	9741.2	9588.35	9440.94	9305.51	9180.84	9059.35	8936.49	8816.07	8700.75	8586.32	8474.79	8368.06	8259.17	8155.66	8053.36	7950.45	7844.26	7739.25
0	61.3479	53.5702	53.0507	53.0202	60.0898	63.229	63.8339	69.3853	67.4976	70.0072	67.4919	62.569	58.5194	49.7296	55.8468	46.5848	42.4683	42.178	81.7416	170.563	336.067	566.568	810.541	1046.4	1215.79	1285.75	1321.68	1315.02	1285.41	1231.18	1161.48	1084.94	1002.45	913.307	824.487	737.951	645.337	554.684	464.551	375.19	286.133	189.377	99.3475	1.37616	-96.393	-199.28	-302.609	-403.501	-511.112
NTC	-725.496	-665.867	-594.704	-527.022	-455.674	-383.962	-310.644	-242.487	-172.937	-109.857	-42.9521	16.3478	75.8501	141.896	196.89	247.345	280.926	313.298	336.189	349.38	358.366	352.839	354.267	343.095	335.13	313.022	301.451	291.082	285.17	267.768	251.499	225.827	210.662	179.063	149.597	128.943	99.5471	62.7946	27.4803	-1.64452	-42.4371	-58.0923	-105.258	-129.575	-163.856	-193.413	-228.723	-263.319	-305.066
NTC	-472.939	-433.016	-397.439	-359.416	-328.691	-292.563	-248.561	-210.2	-175.711	-134.221	-99.7416	-62.8433	-30.8306	4.31192	40.2057	69.7917	97.0262	129.34	156.866	176.277	199.874	210.62	220.103	224.056	226.521	220.423	211.066	197.612	189.105	177.04	169.393	156.768	152.249	135.617	132.02	110.71	91.3329	78.1858	50.8671	30.9918	8.06277	-15.8332	-47.3967	-68.8842	-92.4435	-121.465	-145.469	-170.726	-207.695
Repeat
Cycle	1	2	3	4	5	6	7	8	9	10	11	12	13	14	15	16	17	18	19	20	21	22	23	24	25	26	27	28	29	30	31	32	33	34	35	36	37	38	39	40	41	42	43	44	45	46	47	48	49
10000	102.888	176.594	239.602	319.47	996.832	5782.03	10932.5	12242.9	12961.2	13007.1	12833.5	12608.7	12424.5	12267.4	12145	12023.6	11926.6	11825.8	11754.8	11684.3	11623.7	11562.3	11512.6	11468.9	11426.4	11382.2	11342.3	11305.3	11274.8	11245.5	11212.7	11180.8	11147.5	11118.6	11087.9	11066.8	11036.7	11010.6	10980.4	10965	10938.6	10907.3	10877.9	10863.5	10841.3	10817	10793.9	10776.3	10762.6
10000	127.391	201.801	276.822	369.096	958.893	5481.7	11145.5	12776.3	13698.2	13815.5	13663.5	13435	13242.7	13087.8	12965	12856.1	12768.9	12683.7	12612.3	12540.5	12478	12415.7	12370	12326.5	12287.3	12238.7	12201.2	12156.1	12126.4	12088.4	12050.1	12004.6	11968.9	11935.8	11907.9	11873.4	11846.3	11816.4	11792	11766.8	11735.7	11700.4	11670	11648.9	11627.1	11599.1	11573.9	11548.4	11529.8
1000	71.7614	142.358	205.636	274.181	436.519	2510.55	8229.43	11497.4	13492.1	14038.9	14032.7	13830.4	13630.1	13466	13344.4	13233	13143.9	13053.3	12979.9	12908.7	12843.5	12784.9	12743.4	12705.5	12660.6	12611.3	12580.7	12554	12535.8	12506.6	12470.8	12426.2	12389.3	12357.8	12331.7	12301.8	12280.9	12252.6	12226.5	12195.4	12163	12128.8	12098.2	12074.9	12053	12034.1	12012.7	11990.2	11972.5
1000	221.728	291.64	352.231	422.186	577.561	2611.42	8721.73	12124.3	14132.3	14600.4	14528.1	14296.4	14052.4	13863.5	13708.5	13571.9	13455.5	13338.1	13244.5	13151.4	13070	12989.6	12928.5	12872.9	12819.5	12765.5	12716.9	12668	12627.8	12588.6	12549.4	12501.5	12456.4	12418.9	12385	12354.1	12328.7	12305.4	12280.2	12249.9	12213.8	12178.1	12148.6	12127.8	12107.2	12082.5	12057.3	12029.5	12010.6
100	87.0104	159.588	223.81	289.444	371.223	618.759	1998.06	5769.01	9921.1	12913	14407.5	14782.8	14674.3	14435	14225.5	14049.3	13898.6	13749.1	13641.4	13543.7	13454.7	13356.3	13275.9	13210.2	13145	13088.7	13032.9	12978.7	12932.5	12886.6	12843.7	12787.4	12741.1	12693.6	12649.2	12610.7	12576.9	12544.2	12511.4	12479.5	12441.9	12397.1	12354.5	12328.5	12300.5	12273.3	12245.7	12212.9	12189.9
100	78.1373	146.082	212.992	279.194	354.027	586.937	2190.57	6476.08	10463.3	13172.7	14343.3	14551.9	14406.2	14191	14014.3	13875.9	13764.5	13652.9	13563.9	13476.9	13408.9	13333.9	13277	13212.5	13155.4	13088.2	13032.4	12978	12933.4	12892.7	12853	12810	12765.8	12723.4	12687.5	12652.2	12625.4	12593.6	12571.1	12548.9	12516.9	12481.9	12445.7	12429	12410.7	12389	12368	12349.6	12335.9
10	77.4291	156.481	218.181	288.902	363.234	454.028	733.199	1590.12	3586.66	6910.56	10026.9	12487.2	13967.7	14556.3	14630.8	14504.4	14350.3	14200.9	14079.7	13973.5	13874.2	13777.2	13694.7	13621.6	13553.3	13479.3	13418.5	13355	13307.2	13253.7	13208.2	13156.7	13115	13071.5	13030.5	12988.5	12954.9	12919.8	12891.1	12860.5	12833.2	12800.5	12775.3	12751.8	12728.1	12697.9	12672.2	12646	12630.8
10	80.8506	151.192	223.748	291.726	371.592	464.479	772.893	1620.79	3298.27	5604.09	7627.5	9490.23	11083.1	12336.5	13235.1	13737.8	13928.7	13887	13772.3	13633.3	13501.2	13371.1	13266.1	13187.1	13117.9	13037.7	12954.8	12875.7	12823.6	12764.7	12713.8	12654.3	12613.2	12561.8	12517.6	12473.4	12444.8	12406.8	12376.7	12338.3	12308.9	12269.9	12235.6	12211	12189.4	12170.9	12140.8	12116.8	12095.6
1	84.2889	162.882	241.74	324.664	403.368	514.654	735.133	1253.97	2413.79	4384.07	6746.49	9125.04	11413.8	13360.7	14738.8	15447.6	15617.1	15491.6	15296.3	15110.7	14956.6	14814.5	14682.1	14557.9	14442.4	14346.3	14260	14177.2	14102.9	14025.2	13964.3	13892.8	13836.4	13771.5	13722.1	13665.4	13623.2	13571.1	13529.6	13479.2	13447.3	13408.8	13378.6	13334.9	13303.9	13266.2	13231.7	13192.6	13159.7
1	-453.671	-413.988	-372.158	-336.061	-296.878	-253.774	-209.694	-168.967	-137.03	-101.074	-63.3855	-34.4379	-5.17712	32.878	60.1863	96.5756	113.948	147.768	169.184	187.342	205.781	218.043	217.679	225.051	222.567	216.661	213.335	200.36	199.164	193.952	188.578	181.25	172.999	163.819	142.216	132.984	103.347	85.9357	64.4058	33.9192	9.47882	-16.4321	-48.5069	-73.7133	-100.219	-121.26	-160.408	-187.284	-220.134
NTC	-625.84	-567.38	-509.819	-449.947	-388.032	-333.661	-276.26	-216.463	-166.77	-108.205	-56.4694	-12.9901	37.9531	80.2106	128.439	160.875	206.499	246.963	279.648	304.142	323.968	335.36	334.632	331.68	330.722	314.98	318.779	315.576	309.226	291.696	282.001	256.004	233.557	217.058	177.543	153.095	119.68	92.2	63.9073	19.1168	-9.46807	-44.4573	-81.4946	-119.372	-159.034	-191.721	-244.264	-277.247	-321.317
NTC	-570.167	-519.502	-465.816	-410.577	-356.078	-299.351	-249.976	-189.657	-141.584	-91.9979	-38.1173	8.09876	54.4979	104.435	135.623	187.877	220.391	253.589	271.65	285.995	300.46	297.413	295.24	289.517	278.247	265.159	265.78	255.734	249.599	244.457	225.623	212.286	189.85	169.252	143.004	119.821	94.6747	72.9924	39.8286	9.51514	-16.1078	-34.6406	-70.9067	-98.027	-131.323	-157.259	-194.877	-227.463	-254.893
[truncated: 2 more columns]

## Sheet: Figure 3 HF-LAMP
HF-LAMP ID	1	2	3	4	5	6	7	8	9	10	11	12	13	14	15	16	17	18	19	20	21	22	23	24	25	26	27	28	29	30	31	32	33	34	35	36	37	38	39	40	41	42	43	44	45	46	47	48	49
1	-18.3524	14.6123	36.853	49.7099	59.2341	73.4279	79.9768	86.285	89.8273	89.8054	81.0984	70.3526	49.992	23.0576	-10.3745	-12.3135	40.4329	157.949	320.518	464.039	565.372	637.442	667.884	666.365	640.473	583.659	505.472	410.261	310.494	213.928	104.359	2.6764	-102.105	-207.74	-316.752	-421.476	-519.517	-627.41	-736.985	-845.325	-954.022	-1057.79	-1170.23	-1275.88	-1377.59	-1494.96	-1600	-1708.67	-1815.54
2	137.065	323.956	502.947	670.596	831.475	1004.53	1173.35	1439.67	1886.84	2612.37	3630.43	4867.63	6180.26	7353.42	8237.54	8826.75	9222.98	9530.32	9794.81	10047	10297.4	10541.6	10796.5	11042.3	11293.1	11529.3	11761.1	11962.5	12139.3	12284	12409.7	12506.3	12582.4	12637.7	12682	12707.4	12720.1	12720.4	12715	12706.9	12688.5	12674.2	12662.4	12655.4	12635.5	12612.9	12591	12575	12556
3	143.813	340.466	521.533	698.372	873.849	1048.95	1218.48	1389.63	1559.25	1729.14	1900.19	2069.35	2240.14	2405.97	2573.75	2736.15	2895.51	3043.98	3178.05	3295.37	3400.99	3485.34	3557	3607.64	3655.33	3697.27	3738.17	3776.5	3812.65	3849.91	3887.33	3923.68	3960.88	3996.63	4032.88	4068.06	4102.16	4133.21	4161.74	4189.12	4218.35	4250.74	4280.45	4310.7	4335.71	4363.18	4390.96	4418.69	4448.15
4	-22.0852	-16.648	-15.1914	-13.7081	-17.871	-12.5839	-7.85108	-1.48578	7.51162	3.9293	10.6733	13.0187	12.2903	12.5747	7.38526	10.1406	-8.24812	-5.44066	-14.313	-6.81938	7.7831	40.8607	81.1252	137.568	181.959	229.033	274.775	299.647	311.109	326.947	314.528	302.084	287.563	265.97	242.613	226.769	215.961	182.309	161.599	140.258	114.225	88.592	61.5077	23.7462	-1.76884	-37.0544	-87.3077	-132.09	-178.407
5	-712.39	-638.821	-579.547	-527.325	-466.38	-400.671	-338.575	-284.422	-222.144	-168.009	-111.862	-40.3545	10.7307	72.0381	119.383	172.966	218.906	259.624	303.753	346.505	376.283	411.488	429.326	446.457	455.084	459.421	453.55	437.673	418.796	393.401	364.551	331.831	287.177	259.19	219.999	181.135	141.876	98.2543	57.413	15.5893	-28.0876	-78.628	-114.754	-161.768	-200.541	-259.724	-310.122	-351.387	-406.684
6	197.044	356.205	517.38	689.84	860.069	1033.3	1210.97	1391.22	1568.32	1742.91	1915.74	2084.98	2249.8	2407.1	2561.23	2712.77	2862.02	3010.63	3153.13	3291.9	3428.36	3560.27	3689.9	3811.53	3927.66	4036.82	4138.18	4233	4320.3	4399.39	4472.72	4540.22	4605.39	4667.7	4728.02	4790	4848.34	4905.14	4958.9	5010.69	5061.32	5108.38	5153.76	5198	5240.1	5281.49	5325.23	5365.15	5415.29
7	-1345.56	-1212.85	-1091.61	-977.052	-871.885	-760.072	-651.278	-539.586	-432.223	-332.344	-234.767	-133.651	-44.236	49.9209	121.598	194.526	243.487	291.032	313.792	322.38	338.348	370.769	413.613	487.174	565.621	635.335	689.116	701.486	676.794	629.999	571.861	510.352	453.263	389.19	327.241	270.17	218.259	152.606	97.3093	34.2183	-24.4889	-88.924	-151.353	-207.31	-272.279	-340.26	-401.604	-470.546	-533.27
8	162.186	372.421	573.473	764.836	956.085	1155.6	1335.11	1524.25	1727.97	2020.25	2565.79	3527.9	4944.31	6602.78	8164.61	9352.33	10085.9	10462	10614.4	10655.8	10657.6	10645.6	10646.6	10647.1	10657	10663.4	10681.6	10697.7	10719.1	10738.6	10770.4	10796	10825.3	10842.8	10873.3	10894.4	10919	10935.2	10952.8	10981.3	11001.9	11026.6	11045.1	11077.7	11094.9	11114.9	11124	11142.8	11159.5
9	51.0479	51.2703	55.1456	58.3437	56.1596	57.7267	55.9844	56.2478	61.4646	81.5361	257.614	873.446	2089.31	3774.94	5301.68	6523.39	7310.62	7709.09	7850.92	7835.16	7745.1	7617.68	7479.74	7343.62	7216.81	7098.79	6991.25	6882.01	6778.92	6672.34	6570.05	6471.09	6376.78	6283.39	6188.79	6101.89	6010.61	5916.99	5812.35	5718.87	5627.81	5538.34	5443.39	5348.52	5254.57	5161.35	5070.98	4989.45	4901.61
10	-2777.94	-2589.51	-2405.62	-2233.64	-2067.33	-1887.96	-1725.74	-1560.52	-1402.23	-1242.34	-1097.06	-935.239	-792.618	-647.743	-518.018	-397.641	-301.545	-213.453	-153.723	-97.8358	-72.964	-45.2761	-37.1803	-19.7391	-11.8891	0.351204	14.9893	27.0873	32.5449	29.8509	38.7359	31.7574	33.7819	39.9108	38.6935	39.969	33.7917	32.2702	21.0024	25.4426	26.9369	19.4154	24.8038	17.2438	9.42907	10.7645	1.19343	-0.798825	0.911897
11	41.6638	67.9276	79.4599	86.0577	85.3727	90.7586	87.1231	84.8641	79.6722	71.1098	64.5003	98.7936	255.109	639.719	1264.47	2042.66	2851.5	3631.26	4344.12	4963.46	5529.02	6057.39	6550.78	6968.73	7310.66	7560.77	7734.66	7832.51	7871.18	7862.69	7819.04	7744.64	7645.13	7527.53	7390.93	7247.17	7089.37	6917.23	6739.94	6561	6385.03	6204.25	6020.4	5837.39	5653.27	5467.46	5287.14	5108.75	4937.66
12	-464.607	-414.497	-376.993	-336.397	-297.198	-256.398	-218.942	-180.336	-138.372	-106.621	-75.5267	-28.9006	2.79437	43.3414	75.5794	115.854	144.521	184.708	208.255	238.271	268.574	285.555	301.499	304.199	306.928	306.969	302.603	289.153	270.958	262.264	235.695	215.037	187.293	167.62	151.88	133.862	112.412	78.6526	48.1263	18.4902	-3.59958	-42.8959	-71.4291	-102.421	-132.477	-160.599	-201.567	-232.503	-259.716
13	-1186.85	-1069.58	-964.141	-870.137	-764.017	-662.417	-561.147	-454.797	-358.099	-264.893	-170.411	-77.1322	19.1731	114.047	193.395	283.981	364.394	437.915	503.407	576.194	628.844	678.243	709.763	731.38	733.135	728.108	706.385	675.025	622.306	567.405	514.615	460.582	404.191	348.789	289.953	228.128	171.638	121.258	54.4408	-4.98175	-64.6234	-141.783	-202.56	-266.177	-335.662	-412.602	-476.044	-540.909	-600.749
14	19.9707	59.1079	84.5311	98.4585	94.3072	98.9341	94.0061	93.2711	88.0897	78.2539	63.2594	62.4153	89.437	308.279	872.261	1853.16	3047.66	4144.2	5127.95	5934.37	6554.16	6984.5	7244.06	7356.4	7371.94	7327.16	7246.19	7132.05	6990.5	6830.25	6660.35	6486.96	6312.53	6136.9	5953.6	5779.27	5597.68	5421.93	5240.58	5065.6	4890.71	4714.48	4541.21	4363.12	4185	4004.66	3833.95	3661.03	3491.89
15	-1260.68	-1152.94	-1057.66	-966.544	-880.596	-787.263	-703.894	-614.024	-518.764	-442.573	-357.102	-271.366	-188.725	-107.274	-21.0289	61.0822	135.885	206.402	271.557	326.319	377.529	412.326	440.816	453.887	450.506	454.611	447.631	435.567	423.363	397.058	374.819	345.913	317.856	278.163	242.64	201.661	170.36	120.931	76.9991	35.423	-7.64437	-50.7098	-95.3646	-142.362	-191.503	-234.289	-278.827	-324.509	-366.81
16	-1194.48	-1060.38	-940.554	-828.363	-720.418	-619.592	-511.045	-411.975	-319.865	-222.229	-137.603	-46.79	25.0406	93.8492	156.877	214.139	264.904	297.468	318.469	342.878	349.048	355.838	353.411	347.911	344.073	336.356	322.957	307.168	289.322	265.947	250.081	223.339	196.658	170.009	147.508	109.967	86.1889	56.4219	23.3151	-3.75959	-31.7376	-70.8693	-93.6902	-134.066	-166.029	-194.959	-240.13	-260.149	-291.08
17	-827.757	-760.399	-682.398	-603.981	-534.274	-450.989	-382.989	-305.92	-235.863	-165.426	-102.694	-38.9329	23.3171	79.1183	130.237	183.002	233.119	280.076	326.626	366.561	406.469	443.451	468.423	485.479	504.665	520.382	511.813	518.603	491.418	463.895	436.168	401.95	366.691	319.353	275.813	227.886	178.273	130.187	75.1901	17.2725	-21.5746	-72.1691	-129.112	-186.692	-241.501	-296.579	-359.478	-419.644	-471.55
18	-932.034	-845.376	-758.104	-681.219	-602.927	-527.364	-452.742	-375.689	-302.967	-230.921	-163.882	-95.1618	-30.4909	31.8355	90.0862	145.215	201.269	253.508	299.522	346.503	396.165	433.048	462.318	488.726	514.68	528.605	527.764	523.619	506.637	473.596	443.119	397.357	359.232	323.483	274.814	230.698	173.984	126.384	80.6542	33.6229	-11.6965	-65.2406	-121.48	-172.996	-232.052	-293.792	-346.928	-404.029	-463.136
19	-523.42	-486.671	-437.572	-392.605	-345.172	-299.395	-254.178	-210.238	-167.336	-123.311	-82.7176	-43.8354	-3.19342	36.959	70.8812	109.243	138.963	172.571	202.098	230.746	257.628	274.918	296.965	321.107	337.582	348.071	358.836	372.173	370.353	371.08	363.514	352.247	334.505	307.848	273.361	238.048	192.483	156.116	103.566	59.96	5.44079	-36.7995	-86.2555	-140.125	-187.055	-233.944	-284.19	-332.188	-376.761
20	37.6521	40.8228	35.5515	33.6795	37.7793	42.2743	44.7597	57.1933	60.5072	70.8636	73.266	82.7305	84.9396	88.3077	91.6892	92.2159	87.1355	87.5206	78.9308	71.2413	63.5774	49.2341	37.7971	18.0754	4.47121	-29.8779	-61.0977	-88.8645	-110.702	-133.181	-124.322	-84.239	-3.31816	113.45	254.486	398.705	511.422	589.645	621.798	615.67	569.339	507.398	413.292	330.33	230.734	134.542	25.579	-91.0983	-186.874
21	186.552	418.841	641.013	847.903	1063.37	1278.62	1619.98	2598.01	5045.83	8863.37	12665.8	15058.9	15866.9	15902.2	15713.9	15481.4	15264.5	15081.7	14928.1	14792.1	14667.7	14553.3	14445.2	14354	14269.7	14194.3	14123.3	14059.7	14000.6	13948.3	13900.9	13862.4	13822.4	13785.9	13749.9	13715.8	13683	13652.2	13626	13602.2	13579.7	13560.3	13544.7	13529.6	13513.1	13496.4	13480.3	13465.3	13449.4
22	184.154	376.448	569.146	754.879	947.701	1135.92	1323.39	1519.99	1743.82	2090.04	2727.77	3777.19	5175.63	6625.07	7847.37	8694.77	9205.27	9480.56	9615.58	9695.14	9752.16	9805.96	9862.3	9921.13	9976.29	10035.6	10086.2	10138.5	10180.8	10230.2	10277.8	10324.8	10369.8	10416.2	10453.5	10484	10514.9	10551.9	10591.4	10626.3	10660.9	10693.8	10733.1	10766.7	10801.3	10829.2	10865.7	10893.6	10929.2
23	19.2841	46.0389	67.898	81.227	83.1886	86.6332	84.6968	79.9082	78.5467	71.495	57.9698	58.0079	48.8359	37.5734	25.0417	16.5818	-2.23572	-27.7246	-58.9518	-109.304	-164.616	-242.498	-335.071	-434.268	-542.795	-656.435	-774.55	-898.389	-1016.95	-1135.14	-1252.84	-1373.78	-1496.3	-1620.3	-1742.31	-1868.3	-2000.89	-2132.6	-2260.49	-2395.31	-2523.59	-2655.12	-2788.94	-2914.67	-3047.47	-3174.73	-3306.45	-3444.79	-3573.03
24	114.693	296.093	464.303	623.326	780.681	938.587	1085.06	1240.47	1389.92	1536.81	1685.22	1830.16	1977.76	2123.24	2267.34	2410.15	2547.98	2678.76	2801.05	2911.37	3011.46	3097.6	3172.25	3238.95	3295.46	3345.1	3389.03	3430.79	3471.3	3510.55	3549.88	3590.09	3626.97	3661.93	3693.52	3721.45	3749.11	3777.04	3805.4	3833.86	3858.94	3885.59	3910.9	3938.92	3963.74	3992.34	4016.92	4044.38	4069.43
25	-1082.88	-976.661	-865.559	-769.499	-673.649	-576.499	-488.777	-392.544	-311.431	-216.356	-132.149	-57.6408	29.94	105.632	184.555	257.254	325.643	388.605	435.412	471.084	486.988	477.062	471.987	444.976	427.11	409.566	379.689	351.309	331.707	296.315	271.839	249.559	222.701	187.201	155.653	124.406	87.3113	49.172	21.1437	-21.611	-52.8148	-84.9572	-127.763	-159.047	-201.225	-231.736	-266.293	-312.706	-350.804
26	30.2254	56.7935	74.9121	82.8847	93.9287	93.662	90.7257	90.3962	84.6391	75.5924	58.8661	48.9588	39.4764	58.9849	141.298	277.195	458.18	682.549	937.394	1194.77	1445.4	1660.71	1848.77	2004.52	2122.32	2202.75	2238.29	2236.86	2195.01	2125	2027.41	1917.6	1789.02	1652.99	1504.83	1351.46	1190.15	1032.48	876.289	724.397	567.754	413.037	258.99	103.197	-51.8743	-205.939	-355.208	-506.332	-661.146
27	-1609.64	-1454.02	-1304.23	-1171.63	-1040.49	-916.82	-793.425	-672.165	-547.995	-435.728	-324.893	-220.89	-114.946	-20.1629	67.1387	147.683	214.213	272.587	308.398	342.897	361.417	377.527	387.973	390.289	385.935	381.11	365.663	353.316	336.729	313.407	282.819	262.746	240.891	203.022	176.911	145.43	114.551	76.4483	47.0977	13.4759	-18.9014	-49.2068	-88.2185	-121.433	-163.912	-197.402	-234.904	-278.119	-316.483
28	-8.04327	24.6792	51.7528	68.7625	83.0109	85.1794	82.3091	86.0025	81.1766	77.2832	64.1546	59.4426	55.7573	50.5359	58.5844	89.7327	153.332	260.966	403.201	612.009	869.326	1174.84	1500.13	1799.16	2078.48	2309.36	2479.02	2574.05	2598.14	2561.6	2484.75	2386.2	2265.09	2130.65	1990.35	1852.14	1713.09	1577.81	1442.4	1317.23	1190.19	1067.09	944.353	825.065	710.586	594.305	470.872	352.858	227.592
29	29.974	59.4248	76.76	90.6669	97.2671	98.8702	94.5544	95.1102	88.4506	79.8839	71.7612	74.9255	153.712	391.956	771.845	1262.8	1853.98	2548.33	3228.62	3876.4	4452.11	4942.93	5326.59	5615.33	5822.69	5968.75	6056.22	6092.4	6075.3	6019.52	5928.98	5823.13	5696.68	5561.75	5417.15	5268.07	5111.84	4952.77	4786.26	4625.63	4460.44	4297.4	4130.46	3961.55	3798.17	3629.42	3455.6	3283.43	3106.91
30	82.4576	243.726	390.233	526.325	657.481	783.004	921.623	1307.66	2297.91	3428.35	4393.6	5145.88	5746.67	6269.99	6757.2	7220.12	7656.2	8060.52	8427.53	8754.96	9037.27	9282.81	9485.29	9652.65	9783.3	9882.57	9962.95	10028.6	10079.1	10111.6	10138.1	10165.5	10183.9	10194.9	10202.1	10217	10225.9	10238.6	10248.1	10261.3	10274.1	10285.7	10299.8	10308.3	10323.3	10335.5	10350.5	10361.3	10365.7
31	-1436.61	-1285.09	-1146.97	-1026.88	-898.531	-784.388	-684.78	-578.071	-475.641	-379.667	-290.957	-196.473	-97.8651	-17.2225	67.3975	135.494	194.865	249.396	281.256	304.833	319.623	324.527	335.665	325.13	329.063	330.178	314.147	311.642	303.762	288.495	274.511	259.216	237.995	207.594	190.297	156.008	128.404	94.6821	62.5105	27.0486	-3.07183	-40.8453	-77.1028	-99.4121	-141.957	-179.285	-206.533	-256.82	-290.51
32	179.074	392.485	596.93	792.183	994.138	1260.27	3550.15	7367.66	11697.1	14768.9	15900.4	16033.5	15836.9	15540.4	15228.2	14964.3	14743.3	14566.1	14426.4	14304.4	14201.2	14115	14043.2	13983.5	13923.6	13873.3	13829.9	13798.9	13765	13731.6	13699.9	13683.7	13663.3	13647.8	13627.1	13613.7	13598.7	13583.4	13571.6	13557.3	13545.8	13529.8	13521.6	13513.3	13502.6	13483.1	13466.4	13454.6	13439
33	-2365.95	-2202.58	-2051.53	-1901.92	-1755.01	-1605.82	-1466.67	-1325.48	-1195.55	-1063.65	-932.048	-807.118	-687.039	-566.382	-441.369	-332.882	-228.974	-123.636	-18.0365	70.7212	160.369	227.977	281.691	315.816	336.38	361.107	359.178	349.986	351.426	332.372	313.01	303.231	276.469	256.804	237.421	226.159	185.756	154.26	124.104	87.5167	43.579	12.9889	-25.5293	-66.5964	-102.055	-155.022	-181.625	-234.551	-270.671
34	-2257.51	-2084.87	-1923.53	-1765.78	-1609.52	-1454.29	-1299.13	-1143.61	-991.087	-841.175	-702.017	-555.372	-439.09	-332.438	-248.513	-184.883	-136.907	-110.229	-77.6157	-65.2038	-41.0026	-26.9074	-16.2965	3.92706	12.7695	25.1322	35.3304	41.2	51.8707	48.8735	53.5061	55.0216	52.0058	50.8705	57.6807	56.6036	44.7452	48.1853	31.5597	36.2236	31.2919	24.1892	18.0148	22.0976	10.2339	3.1258	-3.55693	-12.6493	-20.8125
35	-3713.48	-3499.72	-3290.25	-3088.27	-2886.8	-2682.11	-2491.9	-2293.96	-2107.28	-1923.46	-1738.3	-1559.94	-1379.93	-1208.73	-1048.85	-881.981	-742.45	-616.345	-500.397	-415.477	-327.537	-258.532	-192.911	-135.501	-96.6714	-74.5136	-49.3819	-40.5665	-19.7051	-14.2134	-2.99083	4.23521	12.4696	15.4146	13.2001	19.9085	18.8282	15.9372	13.0613	18.245	15.8567	13.04	12.3358	9.37505	10.0969	11.2879	12.9978	8.95065	-1.15349
36	190.413	475.264	739.043	984.8	1229.42	1477.55	1745.93	2222.39	3317.08	5265.28	7717.77	9956.02	11499.6	12372.9	12809.6	12977.2	13006.5	12981.8	12952	12936.9	12925.7	12924.7	12928.3	12932.9	12950.9	12963.3	12985.9	13008.5	13032.5	13059.8	13088.3	13122	13153.9	13183.5	13220.1	13254.2	13285.3	13313.2	13337.2	13363	13385.3	13413.9	13435.5	13461.5	13479.2	13508.6	13529.1	13559.3	13582.4
NTC
NTC
37	82.6935	142.242	211.02	282.369	351.902	445.334	835.291	2301.87	4357.9	6383.36	7921.88	8816.81	9139.75	9101.75	8902	8702.53	8572.53	8475.55	8398.03	8337.87	8285.32	8237.34	8198.87	8169.17	8145.07	8113.73	8086.59	8065.58	8045.4	8025.53	8007.78	7996.02	7978.27	7959.35	7941.38	7928.89	7917.64	7908.76	7899.33	7888.39	7874.93	7863.22	7853.03	7841.71	7833.16	7819.31	7812.34	7800.48	7790.2
38	75.169	137.837	199.527	266.036	331.387	401.835	466.153	541.113	617.929	688.007	761.156	836.817	912.097	986.935	1057.37	1126.25	1187.2	1242.64	1283.09	1323.4	1357.47	1384.72	1405.97	1428.99	1460.81	1499.53	1543.21	1580.18	1608.14	1625.58	1638.58	1650.44	1658.47	1668.08	1674.38	1683.68	1690.23	1699.71	1709.47	1720.18	1725.93	1732.96	1738.58	1748.68	1756.74	1764.05	1769.82	1774.5	1780.21
39	67.7508	117.239	163.493	217.99	284.26	342.073	407.143	474.121	529.152	598.137	664.859	731.054	796.372	859.237	921.26	977.499	1026.89	1079.75	1115.33	1155.38	1187.37	1216.73	1249.4	1281.85	1313.2	1345.37	1378.49	1411.27	1440.45	1460.32	1474.28	1485.48	1496.29	1506.49	1511.74	1518.39	1523.13	1532.05	1539.37	1545.71	1551.16	1558.44	1568.22	1573.59	1577.86	1579.86	1587.78	1594.29	1600.19
40	79.2668	134.472	195.492	260.656	324.492	395.173	462.236	530.947	601.506	676.716	745.885	819.759	893.636	968.288	1045.42	1115.45	1194.5	1265.05	1336.4	1408.14	1480.65	1555.49	1637.75	1732.06	1839.53	1954.37	2057.95	2136.34	2184.78	2214.9	2239.52	2264.94	2291.93	2317.54	2339	2355.04	2365.69	2374.66	2381.66	2387.73	2393.7	2401.46	2408.31	2415.79	2420.08	2425.59	2428.61	2436.67	2439.79
41	-395.888	-360.254	-330.518	-302.264	-275.395	-241.162	-214.317	-180.121	-151.427	-120.491	-82.6373	-44.1226	-9.79273	26.8359	56.6987	86.8385	102.269	116.571	133.639	154.046	173.697	192.5	220.266	239.794	246.228	234.306	220.952	205.465	187.154	172.448	156.751	142.927	120.523	101.41	89.3318	64.9107	50.1704	31.9776	12.8356	-5.67853	-28.2245	-44.4625	-59.8192	-88.3743	-98.0206	-124.986	-141.87	-163.273	-182.048
42	83.4664	149.043	203.491	271.322	328.614	402.051	463.323	526.617	596.195	662.884	731.935	800.718	875.781	940.606	1011.19	1085.91	1149.35	1221.09	1283.51	1350.69	1411.46	1466.09	1513.1	1556.52	1591.59	1622.41	1645.54	1664.2	1678.36	1695.43	1714.36	1736.3	1759.35	1784.65	1808.13	1833.86	1859.56	1891.87	1917.82	1943.81	1963.73	1987.5	2008.5	2027.05	2041.44	2051.37	2063.41	2073.16	2085.05
43	79.383	131.843	194.087	258.783	334.869	408.664	491.054	570.156	650.588	735.847	817.123	899.15	991.578	1076.24	1160.32	1233.54	1309.62	1382.51	1446.55	1506	1556.49	1599.53	1632.2	1657.83	1682	1701.55	1726.75	1763.01	1811.99	1864.64	1909.94	1943.11	1962.7	1975.82	1985.59	1998.01	2008.35	2018.39	2028.35	2037.69	2048.31	2056.25	2066.41	2075.6	2085.14	2090.66	2097.89	2103.93	2111.73
44	291.86	357.042	425.753	497.272	695.508	3398.4	11148.1	16187.5	19562.6	21081	21719.6	21768.8	21510.7	21195.7	21032.6	20934.4	20862.5	20799.8	20744.3	20695.9	20646.8	20601.9	20560.6	20528.6	20499.3	20468.6	20438.7	20408.3	20379.1	20350.2	20322.1	20295	20262.1	20236.1	20203.7	20177.8	20160.2	20144.4	20131.2	20094.9	20071	20039	20021.7	20006.2	19993.7	19974.2	19947.5	19926.7	19905.5
45	109.525	184.157	261.829	349.105	420.082	503.106	588.545	669.192	749.59	822.584	897.224	981.716	1063.72	1162.42	1271.41	1390.76	1495.9	1592	1680.24	1756.82	1820.38	1867.41	1902	1937.43	1978	2022.7	2062.77	2095.49	2114.5	2126	2132.48	2138.62	2146.72	2154.84	2162.61	2170.11	2173.14	2177.85	2182.68	2190.89	2199.02	2205.15	2211.15	2215.79	2222.9	2229.82	2236.15	2240.29	2243.89
46	-512.254	-461.87	-420.946	-382.256	-339.277	-290.868	-249.53	-203.583	-160.155	-111.897	-66.4442	-22.6444	34.0694	72.7497	122.879	166.084	214.074	239.157	263.938	283.484	289.009	298.286	291.512	279.03	267.887	254.128	235.274	215.874	192.028	184.656	179.278	182.195	186.133	183.755	177.243	152.523	126.655	88.0838	64.3968	23.8166	-2.44374	-40.2955	-68.76	-98.8198	-140.717	-166.037	-203.319	-236.476	-273.542
47	45.0509	107.348	174.097	232.13	307.653	375.412	449.722	512.048	590.544	662.303	734.372	814.738	892.671	967.264	1038.64	1122.92	1196.93	1280.34	1350.99	1422.87	1497.51	1568.98	1634.12	1695.34	1754.58	1809.82	1855.82	1893.67	1928.12	1957.92	1981.71	2003.49	2025.67	2061.92	2099.46	2146.87	2183.17	2216.11	2231.62	2244.9	2253.5	2263.81	2274.06	2281.19	2287.23	2292.21	2300.07	2305.71	2311.99
48	91.2916	151.758	225.225	297.23	374.761	453.17	534.633	614.989	694.773	783.061	898.954	1133.36	1634.77	2467.76	3706.97	5111.12	6734.21	8510.34	10314.1	12007.6	13428.9	14480.6	15117.9	15405.8	15455.1	15393.3	15305.5	15227.2	15159.8	15098.1	15038.4	14987.2	14933.4	14898.5	14861.2	14834.2	14808.9	14779.1	14751	14716.1	14703.2	14682.4	14665.2	14645.7	14631.8	14613.9	14587.3	14564.8	14546.9
49	110.199	172.543	237.558	306.303	382.014	463.673	545.979	622.415	792.593	1336.28	2880.04	6093.73	9257.68	11912.3	13505.7	14170.5	14241.2	14016.8	13741.8	13553.9	13440.2	13346.7	13263.5	13193.7	13142.1	13101.8	13053.3	13008.6	12968.2	12939.6	12897.4	12860.1	12824.6	12804.5	12779.1	12749.5	12721.3	12695.6	12671.7	12642.3	12620.3	12603.9	12589.1	12563.4	12543.8	12525.5	12508.8	12485.4	12455
50	83.2477	137.878	206.802	275.736	351.355	423.099	500.757	575.867	655.219	733.676	818.228	898.382	978.933	1058.45	1135.92	1211.29	1282.62	1350.48	1410.23	1460.92	1511.9	1564.49	1621.83	1682.9	1742.32	1800.85	1849.32	1892.61	1920.29	1940.75	1950.12	1957.34	1961.45	1966.74	1971.86	1977.56	1983.73	1989.11	1991.43	1995.58	1999.29	2008.43	2010.48	2014.54	2015.48	2019.5	2021.11	2022.09	2025.13
51	38.7577	98.896	162.567	216.756	283.55	346.716	414.348	485.201	560.808	632.586	699.481	772.47	834.203	882.973	928.317	957.696	981.748	1029.49	1104.7	1184.03	1219.72	1236.47	1249.91	1261.45	1269.7	1279.14	1287.01	1293.83	1298.42	1303.36	1306.42	1311.39	1315.25	1322.68	1325.84	1330.47	1334.47	1337.88	1338.71	1339.82	1343.29	1346.57	1348.57	1351.88	1357.37	1361.1	1361.57	1361.08	1361.87
52	67.6865	126.719	191.657	255.543	329.917	402.737	482.428	557.181	635.005	708.946	786.106	865.435	943.475	1027.37	1101.98	1180.96	1259.83	1339.72	1416.49	1492.41	1567.41	1642.69	1713.5	1780.67	1841.06	1898.35	1948.36	1993.56	2031.52	2066.16	2094.41	2119.35	2145.26	2182.24	2229.27	2274.37	2309.7	2333.59	2350.1	2362.36	2374.55	2386.21	2397.18	2404.19	2412.9	2420.73	2428.39	2434.5	2442.01
53	83.2043	148.993	213.756	285.008	359.963	440.101	519.751	599.126	678.029	758.898	840.806	927.039	1018.17	1097.97	1185.4	1258.62	1343.72	1426.45	1505.6	1579.59	1651.68	1717.88	1777.79	1830.7	1880	1923.95	1960.56	1992.15	2020.36	2052.19	2083.33	2120.17	2159.38	2203.42	2241.67	2271.99	2292.96	2310.68	2322.58	2332.19	2339.9	2350.31	2359.79	2367.89	2375.34	2383.89	2392.12	2396.95	2402.58
54	66.4461	49.645	43.3248	37.1	37.2951	34.8603	30.7529	30.8934	39.6835	32.5164	46.5601	46.8823	54.6515	76.1025	133.002	240.975	413.015	687.08	1047.73	1425.16	1747.97	1932.42	2044.62	2072.73	2042.07	1991.12	1928.17	1869.05	1813.3	1754.46	1686.88	1610.73	1536.94	1471.52	1409.83	1348.45	1288.37	1225.86	1163.31	1101.05	1041.34	983.972	925.201	865.319	804.94	743.971	682.396	620.871	557.602
55	58.1297	120.304	187.787	250.383	323.626	404.566	476.371	555.946	631.389	710.077	786.161	870.024	949.11	1024.95	1103.28	1186.98	1270.99	1352.49	1431.75	1507.98	1585.91	1661.23	1732.78	1801.21	1865.29	1926.19	1979.78	2025.92	2066.28	2104.39	2136.43	2164.2	2188.51	2216.75	2245.28	2276.86	2308.62	2341.26	2372.27	2401.26	2427.68	2449.29	2463.74	2473.93	2483.96	2497.12	2507.07	2515.74	2521.08
56	62.3819	132.098	199.371	265.827	572.05	4658.64	13212.5	17055.1	19635.9	20810.4	21321.9	21338.7	21083.4	20805.3	20655.6	20565.8	20494.8	20441.4	20393.5	20343.7	20301.3	20259.4	20213.9	20178.8	20149.9	20128.9	20092.3	20063	20032.6	20009.8	19977.4	19948.4	19917.8	19899.8	19878	19856.8	19835	19813.6	19785.4	19757	19737.8	19733.3	19722	19698.3	19677.9	19652.7	19636.3	19607.6	19587
57	103.98	131.48	189.156	248.782	314.575	449.173	1153.18	3200.25	6703.59	10054.1	12612.8	14055.5	14560.5	14537.4	14354.2	14202.4	14110.5	14049.6	14002.7	13973.8	13945.3	13927	13904.3	13898	13884.2	13882	13865.9	13856.4	13840.7	13829.1	13822.1	13819.4	13815.3	13812	13805.5	13798.4	13789.6	13782.1	13779.6	13775.9	13773.3	13771.4	13770.2	13764.1	13755.5	13747.3	13740.3	13742.9	13744.6
58	117.971	156.752	218.467	291.289	364.303	441.939	518.122	596.998	681.895	763.632	841.225	918.862	994.931	1053.91	1104.63	1156.61	1192.85	1217.79	1241.38	1261.26	1280.19	1305.21	1341.06	1387.43	1430.83	1464.8	1486.87	1502.98	1515.24	1526.11	1537.59	1548.56	1556.88	1565.32	1574.96	1582.77	1590.21	1596.49	1605.56	1612.43	1618.45	1626.08	1633.35	1642.15	1647.52	1654.92	1661.42	1668.31	1675.2
59	129.165	179.58	229.883	296.921	375.584	450.222	529.693	607.654	709.309	819.601	894.664	935.433	943.475	947.17	951.828	966.359	981.222	1009.63	1048.52	1096.01	1137.56	1156.43	1176.73	1186.61	1201.09	1212.38	1223.2	1232.56	1242.46	1252.16	1263.47	1273.73	1283.31	1293.66	1302.33	1310.79	1319.63	1327.41	1336.32	1341.04	1349.33	1357.75	1366.89	1375.47	1382.78	1391.68	1400.22	1407.07	1412.07
60	76.2881	121.008	179.349	239.132	314.826	389.205	470.911	551.317	630.177	706.866	783.376	850.455	902.466	945.648	969.957	996.091	1015.58	1042.12	1080.51	1131.82	1180.1	1214.46	1234.43	1251.61	1264.49	1274.37	1284.58	1292.73	1300.94	1305.15	1314.11	1323.48	1332.26	1339.05	1342.35	1348.71	1354.68	1359.39	1365.14	1369.53	1376.33	1384.27	1390.75	1394.9	1398.08	1403.5	1411.13	1418.05	1422.02
61	94.7115	169.605	250.594	332.245	417.28	510.315	746.81	1779.87	4440.66	8567.68	12317.1	15213.1	16880.6	17477.1	17446.1	17191.2	16965.8	16822.3	16721.4	16648.2	16578.9	16518.1	16459.4	16422.7	16387.3	16363.4	16331.9	16300.9	16267.9	16237.5	16214.4	16196.9	16182.2	16169.8	16151.8	16127.4	16112.9	16095.1	16082.8	16056.2	16040.2	16025.9	16014.6	15996.6	15985	15979.3	15970.7	15962	15949.4
62	62.7857	120.65	183.708	244.945	310.182	381.286	448.516	522.984	599.684	672.41	746.805	816.685	872.965	917.291	951.265	981.873	996.413	1024.94	1066.34	1132.76	1183.76	1209.37	1217.73	1228.78	1237	1247.63	1252.06	1258.28	1262.59	1267.71	1271.25	1273.36	1279.6	1285.49	1290.37	1290.88	1293.54	1297.96	1302.04	1304.65	1306.59	1310.29	1314.34	1317.37	1319.53	1321.59	1324.47	1326.95	1329.89
63	82.4572	156.939	228.966	305.288	378.157	468.763	545.784	631.143	714.687	798.218	882.899	968.042	1056.51	1145.87	1238.93	1323.3	1408.8	1496.22	1583.07	1671.07	1753.54	1837.78	1918.44	1999.72	2074.3	2143.45	2204.7	2257.63	2302.62	2342.74	2380.82	2418.01	2455.13	2491.28	2528.65	2563.22	2597.78	2631.39	2662.08	2681.19	2692.95	2701.61	2712.31	2718.24	2722.92	2730.2	2737.47	2745.68	2747.63
64	88.8736	147.943	209.944	279.925	360.559	441.75	524.081	609.675	696.801	783.233	864.323	955.431	1044.98	1139.86	1226.34	1321.06	1410.17	1502.28	1593.66	1683	1765.07	1845.33	1922.55	1997.17	2062.01	2118.73	2166.93	2208.74	2246.4	2279.18	2313.89	2349.54	2388.6	2432.31	2477.03	2520.25	2553.78	2578.18	2596.06	2608.84	2620.39	2630.53	2639.61	2647.15	2654.06	2663.65	2672.13	2682.22	2689.03
65	93.1982	156.26	215.972	287.962	361.93	436.909	519.27	594.228	679.119	765.417	845.666	930.526	1016.09	1097.55	1177.82	1259.45	1330.52	1395.75	1457.1	1512.11	1562.48	1606.48	1641.58	1677.93	1715.88	1764.58	1811.3	1854.53	1889.64	1915.63	1934.82	1951.16	1968.17	1981.96	1990.58	1997.57	2005	2012.8	2021.86	2031.15	2040.41	2047.69	2056.04	2063.6	2072.97	2081.29	2089.23	2094.68	2104.39
66	-345.642	-328.986	-308.036	-291.514	-270.834	-235.703	-209.872	-189.756	-156.053	-124.626	-99.522	-68.8867	-29.0805	1.35457	24.7682	63.1467	93.8243	117.33	147.526	171.996	192.223	217.461	232.404	240.756	247.278	244.697	238.932	234.077	212.372	198.865	186.327	179.942	175.035	176.93	173.41	162.686	149.253	122.278	90.9957	63.1664	27.4429	-8.64524	-40.1889	-78.448	-114.716	-154.101	-189.993	-221.835	-257.164
67	85.6153	56.109	41.5772	33.2987	29.2802	35.7311	39.4162	36.6165	36.0101	45.9075	50.5787	62.9829	72.898	89.1049	83.0992	99.785	101.162	100.665	101.412	88.4412	77.6821	54.9535	25.2759	-8.3553	-44.05	-77.6726	-116.017	-147.45	-178.324	-200.237	-218.899	-269.038	-338.9	-393.543	-454.754	-519.46	-579.723	-644.074	-708.932	-773.922	-830.362	-906.426	-969.776	-1036.18	-1092.75	-1169.51	-1232.08	-1300.84	-1362.07
68	81.7972	140.26	199.761	266.348	328.182	395.994	464.809	535.313	604.087	678.984	748.587	824.317	900.439	980.99	1048.08	1124.32	1199.17	1265.9	1335.28	1399.49	1458.81	1512.52	1567.07	1618.7	1667.48	1706.81	1743.77	1775.58	1806.65	1837.71	1867.41	1899.6	1928.35	1960.11	1992.31	2026.34	2058.77	2087.27	2108.18	2127.51	2140.24	2154.61	2164.65	2178.57	2188.68	2196.46	2202.44	2207.73	2216.53
69	79.8248	63.1908	43.3702	38.6972	25.5119	40.2927	40.9752	39.0472	31.9266	31.2581	31.8972	25.3878	21.1293	5.49047	-27.7448	-65.147	-111.101	-167.341	-206.313	-221.8	-229.561	-250.588	-303.637	-364.099	-424.635	-488.019	-559.996	-617.725	-687.784	-752.529	-817.961	-881.328	-951.58	-1024.83	-1096.02	-1160.11	-1233.49	-1290.71	-1366.82	-1438.9	-1509.87	-1575.67	-1644.61	-1716.72	-1783.84	-1853.67	-1924.66	-2000.32	-2069.54
70	137.921	170.106	216.169	288.226	363.818	435.932	525.079	599.759	687.204	773.248	857.346	938.093	1027.86	1107.55	1173.52	1221.73	1273.48	1296.86	1320.88	1347.29	1374.38	1408.75	1447.36	1491.14	1532.06	1568.46	1598.21	1622.77	1638.62	1654.59	1668.18	1682.8	1691.68	1699.78	1708.98	1720.93	1733.36	1743.75	1752.79	1762.82	1774.01	1783.49	1791.9	1801.58	1810.94	1817.51	1823.01	1828.93	1836.38
71	80.7089	145.817	219.181	292.242	373.636	457.693	542.501	628.743	709.404	801.168	882.48	960.255	1031.6	1077.32	1107.51	1141.66	1163.04	1195.6	1247.1	1306.23	1353.87	1389.1	1409.78	1425.75	1437.84	1448.23	1457.44	1464.1	1469.49	1476.65	1482.55	1489.17	1494.05	1501.41	1509.37	1515.38	1519.54	1524.46	1528.84	1535.25	1539.1	1545.61	1550.82	1559.25	1564.18	1569.75	1573.7	1580.95	1583.65
72	111.669	169.885	222.17	296.227	355.669	427.948	500.334	576.089	651.143	725.993	800.092	876.006	960.711	1036.57	1113.92	1191.38	1270.84	1347	1421.95	1498.27	1574.27	1653.02	1725.99	1793.74	1856	1914.51	1968.73	2018.13	2063.78	2110.13	2149.85	2184.82	2210.62	2234.79	2258.56	2282.86	2311.38	2344.21	2385.4	2430.9	2473.41	2506.49	2529.13	2545.9	2559.25	2572.04	2583.43	2593.6	2601.55
73	85.166	121.107	169.697	226.263	289.909	354.905	422.824	498.742	572.825	682.321	790.357	890.565	978.058	1044.76	1065.1	1081.81	1086.32	1090.14	1108.52	1138.85	1175.44	1215.47	1244.15	1263.76	1279.63	1289.53	1299.38	1308.2	1316.63	1323.52	1330.84	1337.65	1343.25	1347.6	1353.35	1360.28	1368.93	1378.41	1386.21	1392.49	1398.11	1404.73	1412.56	1418.03	1424.01	1429.46	1435.3	1441.12	1443.77
74	78.5883	152.279	218.294	291.059	377.695	886.666	2654.84	5214.89	7823.53	9786.39	10836	11104.6	10982.8	10756.4	10604.6	10494.9	10406	10328.8	10259.1	10200.9	10146.5	10104.3	10068.3	10039.9	10008.8	9979.31	9955.1	9931.9	9912.43	9894.23	9878.44	9862.55	9847.33	9832.48	9819.11	9802.24	9791.88	9781.78	9771.83	9760.23	9752.38	9746.59	9743.07	9738.01	9735.42	9731.57	9724.99	9719.28	9708.78
75	107.728	149.42	192.782	257.043	316.666	380.074	447.955	516.859	576.551	657.298	717.598	798.637	874.65	945.608	1017.85	1086.19	1165.85	1234.45	1309.86	1375.35	1441.52	1509.36	1572.08	1632.09	1684.69	1730.58	1771.33	1804.3	1833.96	1861.2	1886.56	1909.63	1927.63	1948.99	1984.66	2028.37	2075.79	2109.95	2133.98	2148.86	2160.7	2171.95	2184.72	2195.12	2205.32	2213.45	2223.69	2229.32	2235.7
76	79.9622	147.258	221.836	297.248	370.021	445.058	527.376	605.752	687.024	771.835	844.584	933.549	1017.91	1097.73	1173.58	1262.77	1339.66	1405.91	1470.05	1526.08	1570.81	1603.67	1633.94	1658.62	1686.38	1718.4	1765.99	1819.35	1866.05	1897.35	1916.07	1926.86	1934.79	1943.72	1953.41	1964.1	1972.91	1982.98	1988.84	1996.91	2003.98	2013.54	2021	2030.82	2035.87	2041.62	2044.48	2051.95	2056.28
77	70.8271	119.278	169.708	226.277	290.819	364.258	428.489	500.872	569.669	652.614	720.135	791.991	873.562	949.813	1023.07	1092.59	1176.35	1250.34	1324.23	1399.63	1474.11	1547.15	1616.16	1683.17	1748.78	1808.39	1862.7	1905.11	1939.19	1968.2	1995.1	2021.27	2045.59	2076.9	2119.16	2166.87	2209.36	2240.45	2259.93	2272.55	2280.71	2291.68	2300.53	2311.02	2317.35	2324.42	2328.84	2330.97	2335.28
78	110.344	173.493	236.018	314.691	1265.4	8111.06	14057.8	17939.3	19621.1	20466.3	20834.7	20788	20533.8	20296.9	20157.7	20089.3	20038.6	20003.2	19958.9	19929.8	19908.6	19886.1	19843.7	19802.3	19776.6	19770.7	19763	19744.8	19725.3	19703.5	19688.4	19668.2	19647.9	19620.2	19600	19589.8	19574.7	19564.6	19530.4	19515.9	19484.2	19478.5	19455.7	19452.8	19431.1	19406.6	19380.2	19359.5	19353.5
79	87.4882	129.724	182.575	243.434	313.93	382.423	456.683	527.589	598.711	680.484	758.293	832.995	915.304	994.633	1070.28	1148.01	1222.36	1304.55	1382.18	1459.9	1534.31	1607.7	1673.9	1738.64	1796.97	1850.47	1897.21	1935.82	1968.61	1995.92	2019.71	2042.12	2063.27	2087.92	2118.1	2159.07	2205.16	2248.33	2277.04	2296.11	2312.21	2326.74	2338.2	2346.12	2353.48	2362.95	2371.02	2380.31	2387.17
80	101.28	69.1124	46.3727	38.4489	32.0878	37.0761	43.299	42.465	44.8522	55.6857	56.7243	68.987	73.6814	76.9449	73.5224	66.2057	59.2163	34.1969	11.2008	-19.0697	-53.6622	-86.9551	-119.148	-167.382	-208.688	-243.654	-287.717	-334.952	-398.655	-467.915	-540.919	-608.755	-677.445	-753.252	-825.031	-895.827	-971.858	-1040.64	-1119.78	-1205.29	-1270.26	-1346.75	-1417.29	-1495.6	-1562.96	-1646.09	-1723.38	-1800.26	-1872.44
81	44.9322	97.2144	146.254	195.006	253.981	318.837	380.501	443.971	506.506	576.199	633.804	691.211	746.297	775.889	793.603	814.484	835.68	845.794	860.895	880.951	905.69	936.522	968.02	1008.74	1043.79	1070.03	1088.01	1107.58	1118.37	1123.18	1131.2	1144.95	1146.51	1163.84	1172.7	1170.95	1179.42	1187.1	1194.69	1200.79	1204.54	1211.72	1219.07	1226.89	1233.02	1236.4	1240.55	1245.65	1252.92
82	109.778	161.651	229.421	299.762	375.795	455.065	529.724	606.364	685.527	768.595	848.46	930.445	1017.91	1099.65	1177.29	1257.23	1341.09	1424.01	1505.3	1586.39	1662.87	1736.45	1803.48	1867.45	1927.1	1979.26	2029.57	2070.51	2106.67	2137.56	2168.05	2201.3	2233.46	2267.91	2301.11	2333.79	2365.54	2395.63	2423.1	2447.22	2468.08	2485.37	2498.49	2510.8	2518.83	2526.92	2531.74	2540.1	2546.24
83	-291.209	-272.174	-251.734	-239.758	-213.616	-195.133	-171.542	-147.179	-121.899	-92.5805	-73.6082	-48.0702	-18.4629	5.45016	32.4568	58.6661	91.2188	113.198	140.511	171.208	190.851	216.816	241.881	253.527	265.745	277.549	279.715	274.848	264.438	247.805	236.275	210.377	181.814	156.162	128.663	95.5047	74.4567	47.214	26.273	5.50644	-1.77867	-7.92578	-19.0764	-46.896	-76.012	-117.42	-161.572	-203.659	-236.711
84	99.6603	135.899	179.372	239.163	304.676	369.98	437.258	502.709	575.536	651.138	724.443	785.115	858.949	924.56	997.062	1060.45	1137.39	1195.7	1257.94	1314.38	1368.25	1417.97	1462.55	1504.53	1545.37	1584.12	1619.45	1650.34	1676.71	1701.65	1729.62	1762.59	1802.94	1847.25	1892.11	1928.67	1955.95	1977.17	1992.51	2005.05	2016.11	2029.67	2041.44	2053.37	2063.25	2070.88	2078.8	2084.76	2094.55
NTC	38.9531	26.8244	16.4892	12.052	4.89085	7.29879	9.74999	17.3888	18.9128	32.451	49.0212	69.4468	100.168	143.367	189.536	250.568	324.495	419.718	535.538	675.394	851.837	1091.46	1387.02	1685.98	1959.08	2212.95	2437.3	2633	2807.29	2966.82	3113.17	3249.52	3377.67	3499.38	3620.23	3758.77	3925.24	4118.34	4315.02	4494.67	4649.9	4777.22	4885.5	4972.48	5049.27	5132.05	5238.89	5359.28	5478.75
NTC	56.1313	83.0352	116.098	151.739	192.885	236.888	297.395	363.05	440.317	540.306	655.377	793.366	959.722	1171.16	1463.22	1822.03	2188.8	2540.68	2863.81	3148.83	3395.2	3614.22	3815.08	4004.63	4180.01	4345.51	4508.24	4676.2	4851.47	5029.9	5205.85	5374.83	5536.33	5691.01	5838.37	5975.67	6105.75	6241.84	6380.53	6517.38	6633.77	6734.39	6819.48	6888.46	6945.68	6992.19	7035.94	7076.86	7111.76
85	59.412	59.2081	65.7676	87.6902	101.212	127	152.125	183.767	207.304	233.745	263.286	292.679	322.405	357.597	382.312	413.257	437.871	469.391	499.324	530.06	559.06	586.085	621.722	647.678	675.477	704.283	734.167	762.289	790.807	817.721	845.882	874.626	905.312	936.194	964.966	993.565	1019.37	1048.2	1074.33	1100.12	1122	1146.44	1171.01	1194.7	1216.61	1238.73	1260.96	1280.8	1298.92
86	38.5498	29.7135	20.4325	15.7309	12.167	11.0047	9.92921	24.1459	46.0882	159.695	481.557	1023.7	1799.18	2785.94	3841.19	4985.5	6195.68	7483.7	8889.82	10520.3	12375.6	14346.4	16138.9	17457.8	18239	18571	18659.4	18580.5	18438.8	18295	18191.2	18104.4	18029.3	17960	17899.5	17854.7	17797.9	17740.8	17662	17599	17533.2	17482	17429.8	17375.9	17322.3	17258.8	17203.4	17141.5	17095.8
87	46.3754	89.7515	134.179	177.229	222.512	267.495	320.515	406.213	783.833	2190.13	5414.14	8832.33	12069.2	14453.3	15993.7	16931.3	17456.6	17630.3	17522.4	17319.7	17133.7	17043.8	16974.2	16923.6	16883.2	16847.1	16813.4	16773.9	16739.9	16709	16691.6	16674.7	16657.4	16636.5	16614.6	16605.5	16593.4	16584.9	16562.1	16543.2	16520.7	16512.7	16504.1	16493.7	16483.1	16471.7	16467.9	16457.4	16443.6
88	57.5664	41.502	29.4249	15.9364	19.1602	16.8908	17.7425	14.3109	17.1464	18.6766	15.1305	16.2676	14.744	17.5519	13.5872	18.5784	16.3807	20.5089	20.5082	21.5737	21.5581	19.7915	16.2717	18.4113	14.5159	12.3801	15.37	28.5053	47.6619	86.6472	145.152	195.427	267.142	343.453	413.917	471.176	528.1	567.43	596.259	613.315	623.166	624.108	614.183	594.45	568.137	540.011	509.78	482.434	457.03
89	-83.133	-38.1945	-7.79681	11.6964	20.3024	32.1768	33.7858	43.2327	43.8323	39.2671	42.0543	33.956	32.4688	34.3752	33.5631	26.0548	26.1806	26.0381	22.294	22.7339	19.6934	18.8686	21.0185	14.4497	8.76726	2.81344	1.28991	3.8513	12.4548	58.664	173.539	436.176	892.447	1567.64	2513.64	3526.94	4559.37	5497.63	6288.22	6934.6	7436.56	7793.05	8009.83	8110.9	8124.35	8073.75	7978.53	7861.17	7737.95
90	54.5998	104.156	150.941	194.81	240.181	299.851	623.456	2297.23	7203.47	12181.8	16622.8	19582.5	21279.6	22165.6	22592.3	22631.6	22374.2	22000.7	21682.8	21511.7	21396.9	21313.8	21244.9	21186	21135	21082	21043.6	20991.3	20947.1	20893.1	20856	20812.4	20777.1	20744.6	20713.6	20691.2	20655.2	20622.8	20572.1	20537.1	20504.9	20483.4	20454.7	20425.5	20396.3	20366.1	20332.6	20298.9	20272.5
91	-31.6098	-23.9505	-14.8151	-21.7605	-10.5047	-13.1661	-6.29848	-1.97507	2.85973	11.0727	14.2734	17.4662	22.0497	23.7102	26.8652	33.878	31.8804	32.5671	40.8527	34.0644	45.8704	48.0505	42.2213	52.7716	51.1439	49.901	52.0476	54.3782	56.7945	53.5698	58.6708	54.655	58.91	60.9524	57.8054	54.6329	61.4039	49.4282	33.5318	24.997	16.0653	-5.88856	-7.56122	-10.7117	-5.80002	10.6176	7.65735	0.976671	-6.07932
92	45.0639	89.6437	136.78	182.374	237.027	282.371	335.332	389.306	437.105	488.366	539.974	592.585	643.334	692.517	741.302	790.825	838.975	889.742	939.955	990.301	1039.11	1085.55	1129.54	1170.54	1210.26	1251.06	1290.43	1329.12	1363.85	1397.15	1430.77	1464.61	1498.34	1532.64	1571.17	1619.14	1670.04	1719	1760.12	1796.9	1829	1859.51	1884.99	1908.78	1930.1	1952.85	1975.74	1998.92	2021.05
93	48.5582	75.1596	97.3401	126.331	161.387	192.635	227.416	269.292	314.983	349.418	394.969	441.947	476.704	520.757	559.272	602.82	639.036	680.239	720.437	764.545	802.931	843.707	881.094	920.117	958.299	996.166	1034.67	1070.27	1104.79	1136.95	1170.27	1201.03	1230.21	1259.6	1287.49	1313.78	1334.34	1354.55	1374.01	1394.32	1413.11	1434.3	1458.57	1485.51	1515.81	1546.83	1580.77	1615.64	1647.2
94	9.46787	34.8425	64.7776	86.3701	117.298	146.23	186.197	233.227	266.195	302.155	351.74	392.344	435.523	476.584	511.283	560.424	597.967	642.833	687.605	732.026	772.671	813.427	852.573	892.519	931.75	970.385	1009.39	1049.36	1086.53	1119.42	1150.08	1181.48	1215.83	1250.19	1281.99	1312.78	1340.53	1364	1382.67	1403.52	1423.55	1442.55	1459.04	1475.1	1492.18	1507.8	1525.78	1542.39	1565.85
95	34.2568	39.0837	63.4069	84.5425	111.753	141.387	172.774	213.946	244.546	279.33	314.083	354.232	392.457	426.289	462.669	497.719	530.588	562.77	600.284	636.344	672.241	708.409	742.236	777.013	810.494	844.366	877.072	912.768	945.186	980.372	1011.66	1045.56	1074.71	1104.26	1131.96	1158.29	1181.3	1203.41	1223.06	1241.97	1260.24	1279.79	1298.49	1316.07	1333.99	1358.01	1386.19	1419.05	1457.25
96	-31.6543	-24.7239	-20.2755	-17.4963	-15.9468	-14.0496	-6.56564	-3.17932	-0.0172672	3.01597	4.31982	16.6599	15.5339	20.2402	22.9914	21.2572	22.778	25.4438	34.3865	35.1422	35.9901	43.249	39.5414	38.3476	37.3789	47.1613	39.8175	42.7859	50.9956	43.1162	45.5472	46.6056	46.2991	47.2624	49.2731	46.3798	45.2633	38.8284	41.9973	40.3134	29.5096	23.9212	15.7276	2.2194	-15.2661	-24.2535	-22.8368	-16.2677	-8.75869
97	-109.589	-94.8577	-89.5411	-83.4196	-71.5439	-62.1572	-54.1745	-39.0078	-26.4862	-15.6328	-1.52261	14.1367	21.0941	41.7392	53.8308	59.8092	73.6936	76.1137	89.0629	86.5188	91.8441	91.1793	81.5063	76.7898	70.0533	59.0565	47.2608	40.879	31.3432	17.5395	12.0165	12.1961	21.5028	34.9163	48.4426	57.4956	57.1176	55.6068	44.4348	37.5374	31.0608	19.2536	8.55156	-1.64086	-15.0738	-29.9486	-29.9888	-44.7268	-57.855
98	59.0329	94.7033	136.686	182.249	227.526	274.989	330.441	380.412	428.159	481.548	525.976	575.676	622.51	670.067	717.267	764.784	811.841	859.132	906.597	952.884	1002.33	1047.05	1094.84	1137.46	1184.74	1231.53	1280.36	1328.94	1374.01	1419.37	1463.01	1509.2	1551.18	1598.53	1644.31	1694.75	1739.03	1783.84	1827.12	1869.45	1907.79	1944.31	1981.81	2020.75	2057.24	2094.9	2133.6	2181.01	2226.66
99	83.5298	143.749	208.157	277.542	349.557	422.852	505.277	570.854	644.676	718.872	793.102	863.14	937.525	1007.19	1077.24	1145.27	1215.13	1288.48	1360.42	1430.76	1498.61	1562.11	1627.65	1690.71	1758.49	1824.96	1894.06	1960.88	2024.21	2085.88	2145.24	2206.69	2264.78	2324.6	2379.69	2430.17	2476.43	2518.24	2558.58	2595.9	2632.95	2669.3	2703.73	2738.06	2775.95	2823.8	2882.44	2948.69	3012.07
100	82.5658	136.746	196.503	264.567	328.018	390.945	464.235	527.573	600.761	668.33	737.535	805.738	872.879	940.049	1005.44	1071.37	1138.14	1206.48	1273.47	1340.19	1407.58	1475.34	1542.46	1610.11	1675.8	1742.45	1806.04	1871.8	1934.23	1997.35	2060.15	2123.56	2186.92	2252.04	2314.38	2377.28	2434.35	2490.17	2546.36	2598.57	2650.22	2695.66	2741.83	2787.43	2836.69	2892.15	2953.04	3018.5	3080.03
101	62.378	113.635	158.299	211.065	270.253	323.985	378.444	435.561	486.825	544.193	590.581	648.785	704.793	757.484	806.303	858.008	912.548	966.689	1018.41	1067.7	1119.29	1169.18	1219.79	1270.4	1321.08	1371.62	1419.68	1470.49	1515.78	1563.57	1607.31	1656.63	1701.98	1752.63	1798.23	1847.01	1890.69	1935.79	1977.44	2020.36	2061.42	2103.58	2141.02	2181.66	2218.02	2254.66	2284.75	2316.05	2346.37
102	41.3066	74.3239	113.551	151.401	187.137	221.071	266.585	304.921	349.909	389.337	434.321	478.437	520.43	561.199	608.334	643.903	682.409	723.579	763.501	805.604	845.95	884.979	921.536	956.9	994.604	1033.99	1072.45	1109.78	1145.61	1180.39	1213.7	1248.64	1281.39	1315.98	1348.88	1383.56	1415.54	1445.17	1474.29	1501.37	1527.54	1552.02	1574.7	1596.05	1616.03	1635.69	1652.27	1668	1687.1
103	-33.1755	-31.2389	-27.6914	-28.5839	-22.8703	-16.8936	-14.6995	-9.31169	-2.30774	7.923	4.72402	12.8612	15.7487	19.4676	24.6619	29.32	30.9448	36.2008	39.1167	45.4133	48.1967	52.9285	49.526	51.3925	55.5235	55.5232	60.8577	67.4686	65.86	56.4551	67.6852	67.6352	70.5786	68.4904	68.4963	70.2762	71.8386	66.2065	66.4616	55.4245	52.1525	37.2024	19.0864	6.23283	-13.2813	-30.456	-46.8668	-55.5609	-57.4676
104	45.0521	30.3027	17.6291	8.07652	8.66551	8.38575	15.3999	13.291	14.9662	22.9422	29.1984	36.0225	32.7105	38.6014	46.0541	49.9128	53.0879	56.5957	65.3644	71.113	75.2412	80.728	80.0614	83.5314	83.9246	90.9246	96.9332	100.374	99.6444	101.352	108.266	112.282	110.674	117.551	112.5	117.545	120.838	129.633	127.133	131.665	128.58	125.32	123.533	121.8	112.451	104.998	102.728	93.1485	82.61
105	39.796	89.0376	156.021	208.027	278.135	342.658	413.341	487.643	558.036	628.592	691.621	762.868	830.024	898.39	964.418	1033.23	1099.5	1165.68	1231.74	1297.48	1364.35	1432.16	1498.16	1565.07	1628.52	1692.48	1754.69	1817.81	1880.17	1941.72	2004.06	2067.34	2128.39	2188.58	2246.83	2303.95	2361.53	2415.07	2469.2	2516.78	2563.43	2607.27	2652.54	2698.65	2742.27	2786.68	2836.79	2889.04	2941.9
106	44.1657	65.878	108.383	144.51	188.7	230.935	281.273	327.921	377.707	426.737	472.571	524.713	569.07	621.85	670.052	717.816	763.938	808.497	850.401	889.92	927.485	965.337	1000.67	1033.79	1062.84	1092.23	1119.74	1148.14	1174.47	1202.94	1228.39	1260.7	1296.24	1340.4	1387.02	1432.52	1476.78	1513.21	1546.23	1571.53	1595.48	1619.14	1645.26	1669.71	1691.34	1711.53	1734.55	1756.76	1776.43
107	-148	-127.518	-117.115	-100.772	-90.9925	-75.9615	-64.2763	-47.9978	-32.2485	-13.496	-6.1178	4.26612	15.9116	28.6786	42.4478	47.6407	63.2052	75.1895	82.7712	92.2019	99.1588	104.828	103.82	100.752	103.696	101.993	92.9009	84.8503	82.144	61.9846	57.5687	56.3602	70.911	100.544	107.596	104.802	95.9697	83.4546	70.6062	51.2729	32.8783	15.6413	0.430033	-10.4879	-31.0075	-52.485	-61.7336	-83.0385	-105.248
108	33.6882	26.2251	20.1452	18.46	15.219	20.9543	17.4312	19.6154	16.3051	24.6345	22.3314	28.6217	26.4708	30.8838	29.1646	28.9243	35.2835	37.2558	39.0009	38.3119	38.7621	38.6531	42.4606	44.8124	44.4024	47.6179	47.9805	49.5462	54.6474	47.3683	45.4833	49.3978	39.8771	31.4705	36.6706	24.7512	12.7266	7.44035	-11.9646	-28.8662	-49.3998	-59.2827	-79.7615	-95.2486	-108.712	-130.423	-133.701	-140.191	-145.217
109	115.009	128.61	163.823	209.835	263.618	317.464	376.196	436.728	567.291	1047.23	2773.41	5173.06	8214.79	11368.4	14258.1	16767.1	18800.8	20293.1	21242.6	21727.1	21876.8	21817.7	21668.5	21519.6	21409.4	21347.2	21306.1	21270.6	21238.6	21197.7	21170.4	21137.6	21107.9	21070.1	21043.8	21013.3	20986.8	20956.3	20931.6	20899.9	20879	20856.6	20845.6	20830.6	20818	20800.4	20779.8	20763.4	20743.3
110	58.9144	55.741	69.4916	92.6555	124.651	156.332	195.717	234.385	277.04	318.294	356.65	399.395	438.161	483.874	524.103	565.101	607.977	646.875	688.848	729.659	771.74	810.949	851.511	889.126	925.666	955.836	984.176	1008.06	1031.47	1050.34	1070.99	1088.66	1104.99	1119.89	1136.43	1155.36	1179.99	1209.86	1249.31	1290.54	1332.05	1368.92	1400.93	1428.86	1452.03	1473.25	1490.9	1508.57	1523.8
111	67.9689	49.8272	37.2384	23.5316	18.1704	13.4565	21.396	17.3814	20.0431	20.3265	16.2947	18.8543	25.9545	24.1226	22.7658	28.2425	30.6904	27.5363	40.8876	51.9057	69.4613	123.702	213.313	319.326	431.012	520.942	571.646	599.244	595.562	584.072	562.936	538.853	510.795	485.892	460.817	440.202	420.324	404.885	395.926	389.577	391.714	387.987	379.41	362.527	342.842	323.375	300.867	278.333	254.12
112	52.8114	105.733	157.913	210.55	264.873	320.21	378.518	436.2	500.062	553.118	605.861	671.912	724.267	779.804	835.072	892.48	949.312	1006.23	1061.87	1114.77	1168.98	1222.97	1278.64	1334.46	1389.52	1442.53	1496.49	1550.49	1603.34	1653.86	1707.2	1760.94	1814.1	1864.36	1916.66	1965.68	2015.73	2065.44	2118.49	2164.87	2212.84	2259.63	2310.48	2357.91	2404.67	2449.96	2495.11	2536.55	2576.68
113	52.3732	112.654	164.132	219.241	273.838	328.466	447.814	765.121	1340.42	2089.55	2893.27	3757.36	4644.2	5534.36	6408.56	7249.83	8056.17	8822.11	9560.78	10271.5	10991	11706.1	12416.7	13087.5	13713.9	14260	14703.2	14998.3	15162.8	15204.7	15187.4	15132.5	15069.4	15010.7	14960.7	14916.9	14873.3	14837.2	14809.8	14784.3	14751.3	14725.1	14703	14689.8	14668.2	14647.4	14622	14606.1	14580.7
114	56.1586	128.461	185.875	247.834	317.512	379.988	452.978	521.13	592.181	663.961	734.901	805.567	879.279	950.524	1022.98	1092.62	1164.1	1235.43	1306.84	1376.51	1447.88	1519.18	1589.06	1657	1726.29	1792.96	1861.91	1930.54	2000.68	2065.35	2129.6	2193.84	2258.75	2322.63	2379.42	2435.91	2491.02	2546.16	2596.56	2639.78	2688.02	2736.57	2789.47	2845.02	2905.55	2974.09	3034.23	3089.83	3130.47
115	109.431	91.8901	97.2451	114.515	134.846	165.214	217.824	369.51	754.066	1384.57	2211.03	3101.54	4063.16	5073.9	6116.9	7178.16	8244.95	9292.96	10333.5	11351	12370.8	13414.4	14468.5	15470	16320.5	16955.6	17362.3	17580.2	17657.2	17665.3	17659.6	17669.4	17689.6	17702.7	17708.1	17703	17690.3	17664.8	17639.4	17605	17593.6	17572.4	17552.5	17524.3	17516.3	17499.5	17492.7	17467.8	17441.3
116	6.81534	24.2808	24.6782	29.9814	25.7218	25.259	28.5854	33.3852	31.6252	32.386	36.0439	31.5734	26.7724	23.1235	24.2159	19.946	21.9806	20.9574	37.0314	92.6524	206.108	414.47	750.791	1258.92	2014.57	2848.49	3786.06	4782.42	5769.73	6674.98	7464.66	8115.54	8610.61	8914.81	9042.3	9037.39	8952.46	8831.51	8699.11	8570.15	8449.54	8346.26	8252.77	8164.96	8067.09	7978.06	7885.18	7806.87	7719.84
117	167.83	289.514	413.391	551.188	682.588	807.233	938.595	1067.13	1195.05	1318.29	1441.3	1562.69	1681.86	1799.8	1912.92	2027.75	2138.39	2248.09	2357.92	2465.53	2568.81	2663.47	2751.7	2834.06	2909.12	2981.15	3051.89	3124.24	3193.02	3262.07	3328.83	3397.74	3465.95	3533.73	3599.9	3667.88	3736.71	3804.14	3869.02	3929.8	3996.14	4058.48	4123.21	4189.34	4260.74	4332.45	4401.45	4465.07	4525.44
118	76.1673	58.0532	35.5061	29.7118	25.6775	24.8178	24.9761	19.8038	28.5577	38.8252	60.2737	193.087	561.339	1306.26	2466.88	3893.41	5315.34	6706.74	8043.8	9319.94	10547.8	11737.5	12874.8	13916.7	14821.2	15567.8	16128.1	16483.5	16627.6	16636.8	16560.3	16459.9	16344.5	16245.8	16157.6	16069	15979.6	15886.8	15806.9	15714	15638.9	15558.4	15487.8	15413	15349.5	15278.8	15213.8	15136.5	15064.6
119	107.836	102.754	134.39	179.187	225.508	270.53	319.011	374.579	421.975	474.014	527.84	574.171	631.244	677.649	727.297	779.385	830.733	878.435	926.752	977.956	1029.76	1080.12	1129.12	1179.77	1227.79	1277.65	1325.31	1377.37	1424.94	1474.72	1521.67	1571.06	1619.26	1666.63	1715.35	1762.93	1809.64	1853.88	1897.9	1940.25	1983.12	2024.31	2063.56	2101.8	2138.2	2172.91	2205.23	2234.69	2267.14
120	-296.574	-264.808	-226.957	-192.869	-159.57	-140.102	-106.142	-81.729	-58.2763	-36.1461	-21.4577	-3.93874	15.9146	25.5663	35.9291	50.0061	54.8893	64.2228	69.7582	75.7456	82.2323	83.404	92.7434	92.2926	94.0716	96.8202	94.1135	94.2449	96.105	94.8723	89.1319	88.4848	87.8274	81.0868	78.3739	70.876	69.8713	59.878	47.3692	34.1398	20.0305	9.47555	-3.19379	-17.4085	-35.1759	-42.8734	-65.1978	-71.8122	-92.6296
121	127.494	233.35	346.143	461.524	571.014	681.395	793.627	902.873	1009.29	1113.92	1220.28	1329.86	1451.83	1586.46	1718.13	1835.98	1929.22	2007.72	2077.1	2140.75	2202.46	2263.18	2323.73	2384.03	2445.22	2505.97	2571.26	2634.82	2703.61	2769.4	2840.11	2906.76	2968.91	3025.79	3079.31	3132.28	3182.78	3227.6	3270.26	3306.9	3349.45	3389.56	3430.63	3469.23	3509.28	3549.56	3588.02	3625.04	3658.81
122	67.1981	111.639	175.343	233.79	299.829	364.531	432.051	496.318	562.175	625.104	693.567	757.479	823.05	887.646	949.655	1004.54	1053.49	1095.75	1137.59	1180.49	1220.63	1260.68	1298.25	1335.98	1375.08	1416.42	1461.9	1511.12	1560.88	1613.53	1665.93	1720.67	1772.57	1820.12	1863.05	1902.66	1939.65	1975.15	2010.3	2043.89	2078.26	2109.57	2140.78	2171.55	2206.3	2239.36	2271.95	2301.46	2332.44
123	-682.393	-588.498	-498.261	-405.323	-318.335	-250.968	-177.303	-114.148	-62.3957	-0.863899	41.3808	82.2668	120.451	156.812	181.534	204.975	226.658	238.587	253.048	271.264	283.129	277.714	286.262	275.721	259.95	244.421	229.247	206.497	197.928	184.186	164.644	161.169	146.442	150.171	153.459	139.689	136.323	116.22	82.6769	62.6656	30.3639	5.18321	-26.0407	-55.7597	-77.8317	-108.221	-143.583	-174.737	-208.627
124	65.7158	104.664	149.563	199.418	256.498	306.591	363.867	409.901	466.732	515.557	565.708	614.221	666.687	710.647	756.491	802.711	848.081	891.177	935.439	978.623	1022.49	1066.15	1107.38	1147.01	1186.77	1226.74	1265.23	1303.09	1340.58	1379.11	1414.62	1450.14	1483.37	1520.27	1553.78	1588.28	1617.77	1644.09	1667.93	1687.33	1709.84	1731.95	1760.39	1796.22	1835.54	1876.2	1910.99	1940.82	1960.73
125	-126.37	-113.589	-97.7923	-90.6615	-73.7764	-65.6411	-57.0498	-42.01	-28.4634	-15.9111	0.0352193	11.2795	19.0884	29.1044	44.1535	64.9051	69.7312	79.4522	90.3257	91.8661	109.2	111.401	109.291	108.488	98.5192	88.9512	83.924	81.4808	67.1774	55.2283	46.8771	45.1377	34.1098	25.5961	13.6173	6.2339	-1.36951	-7.60659	-9.97511	-5.8694	-7.3303	-5.24447	-0.0414701	-4.64674	-0.638501	-4.24083	-15.4697	-17.6823	-31.0806
126	111.028	196.538	283.064	377.418	478.788	563.626	661.845	756.841	848.841	940.788	1032.05	1120.54	1206.28	1291.76	1379.03	1466.46	1552.56	1639.8	1721.57	1811.6	1897.36	1986.09	2066.94	2145.86	2221.26	2293.98	2365.99	2437.41	2507.46	2576.82	2652.33	2728.78	2805.81	2875.68	2939.05	2993.06	3038.97	3076.2	3115.06	3152.43	3194.86	3233.22	3270.21	3309.88	3347.95	3387.4	3423.61	3456.9	3491.89
127	70.6803	108.188	149.302	199.069	252.17	303.59	358.047	414.912	471.029	529.029	586.308	643.466	696.474	749.45	799.627	845.169	884.358	922.685	957.304	996.567	1037.25	1089.76	1146.66	1208.93	1266.3	1317.31	1358.53	1395.65	1429.14	1459.68	1490.45	1519.04	1548.37	1577.23	1605.25	1633.87	1660.44	1683.39	1707.72	1732.81	1763.5	1789.25	1814.31	1838.18	1866.21	1892.06	1919.03	1940.7	1965.21
128	94.6259	168.22	252.07	336.094	430.287	511.17	600.806	685.924	772.183	859.341	943.85	1024.77	1100.76	1180.57	1262.67	1346.4	1431.75	1522.7	1623.24	1743.51	1873.96	2011.83	2134.95	2241.97	2329.91	2409.81	2490.55	2573.4	2648.76	2711.12	2762.67	2808.75	2849.65	2886.84	2920.67	2954.56	2986.89	3015.08	3048.5	3077.58	3117.27	3149.26	3182.21	3211.58	3243.62	3276.43	3307.21	3332.26	3360.96
129	71.5478	80.4936	100.366	133.822	183.172	224.447	271.866	328.197	370.344	430.472	478.424	531.604	575.615	618.306	676.133	728.543	776.469	825.002	869.547	919.742	965.315	1015.51	1061.59	1108.89	1155.39	1200.69	1247.55	1293.23	1337.35	1380.02	1425.08	1469.95	1512.29	1548.59	1584.69	1617.91	1649.49	1674.35	1701.45	1728.06	1757.43	1782.17	1805.54	1828.48	1852.79	1879.43	1911.94	1949.89	1998.48
130	91.3512	90.0014	102.798	137.065	187.409	229.724	281.902	326.422	377.403	433.129	490.507	537.789	586.616	629.733	685.951	738.781	787.473	837.194	884.828	935.087	985.337	1036.53	1087.32	1136.13	1182.26	1226.84	1268.81	1310.01	1344.3	1374.32	1402.17	1429.56	1454.79	1479.11	1505.86	1535.12	1570.13	1607.26	1656.38	1704.23	1754.61	1793.31	1825.79	1852.77	1879.81	1903.76	1926.36	1945.54	1967
131	-136.223	-112.878	-96.7233	-85.9837	-64.7399	-55.7102	-40.3855	-31.4681	-22.9131	-6.14153	6.13297	15.9605	19.6522	20.9188	32.9242	42.5682	44.7138	46.9861	56.7768	54.3742	66.3368	66.5362	64.4193	69.5876	68.8547	70.0699	72.0494	78.303	75.1854	76.6651	78.2632	78.9073	81.6292	74.3607	66.0233	58.0698	44.8793	31.3287	9.39899	6.60087	-0.545539	9.09374	13.3749	15.0873	9.99211	-5.4586	-28.5188	-48.7256	-74.7117
132	-56.5055	-44.0893	-39.0667	-34.6814	-24.5345	-18.51	-15.343	-5.85805	-7.13941	7.58207	10.7823	12.2652	14.8955	16.4285	26.8233	30.0773	33.4823	32.8113	41.8825	33.7546	48.9939	47.0774	49.118	56.0213	56.1877	56.0289	58.7904	64.9978	69.2774	71.473	72.1876	80.5409	73.5599	68.2128	59.3037	58.884	46.7494	31.2685	22.3005	20.9957	10.743	20.6048	16.0065	15.7086	19.6844	17.1792	-3.1263	-17.0756	-42.3429
NTC	45.3615	86.3598	135.924	180.21	226.335	269.987	318.408	360.64	408.169	451.12	487.805	531.89	567.536	605.927	643.539	679.953	716.353	751.451	785.383	816.816	849.356	881.804	916.668	947.767	981.382	1011.62	1042.85	1073.76	1104.63	1130.91	1152.81	1170.05	1186.48	1201.95	1216.24	1233.3	1248.44	1270.25	1292.81	1321.99	1356.23	1396.89	1434.8	1466.45	1487.34	1504.77	1518.37	1531.96	1544.24
NTC	71.7134	112.754	163.718	218.291	263.052	315.696	362.06	414.514	455.535	506.338	550.441	594.382	630.212	671.006	712.175	752.04	789.13	824.655	859.467	893.794	928.994	965.095	999.26	1030.58	1061.23	1094.53	1130.05	1166.71	1198.01	1227.93	1255.2	1282.57	1304.63	1324.52	1345.6	1376.03	1411.24	1452.43	1493.44	1533.71	1566.87	1589.9	1604.81	1614.66	1625.18	1635.55	1646.06	1652.57	1660.88
[truncated: 2 more columns]

## Sheet: Figure 3 qPCR assays 1
qPCR assays 1 NO	1	2	3	4	5	6	7	8	9	10	11	12	13	14	15	16	17	18	19	20	21	22	23	24	25	26	27	28	29	30	31	32	33	34	35	36	37	38	39	40	41
1	-412.545	-287.28	-187.444	-130.72	-96.1531	-40.9753	-22.0015	5.76401	39.6516	17.448	54.2888	56.7753	78.2369	74.7248	56.7804	72.2514	47.8659	30.7557	51.9216	40.4263	22.2631	40.3204	35.9027	43.8652	33.338	23.4391	19.4607	4.54678	8.4814	-22.4991	-5.79966	-36.4148	-151.549	-159.608	-139.065	-62.6528	173.237	568.384	1327.98	2561.54	4265.48
2	-162.479	-189.738	-115.943	-96.2935	-56.2869	18.5827	13.9608	22.3009	62.154	69.3861	36.6906	68.5164	83.466	34.7275	49.8882	-21.6508	38.2984	-0.451887	-15.0866	-21.048	-15.5411	-32.9039	-30.3117	-33.8263	-7.96184	-56.0731	-30.9102	-56.6128	-21.483	6.93491	104.503	331.931	668.197	1424.46	2653.46	4385.6	6665.94	9082.62	11637.5	14164.6	16621.7
3	-368.065	-392.027	-317.818	-296.616	-214.28	-171.735	-116.698	-73.6204	-43.8237	13.8768	34.1055	45.4443	71.8564	92.6096	104.159	67.7527	100.64	103.849	108.475	125.975	107.118	112.022	145.575	143.298	133.885	140.011	152.218	153.65	172.044	137.044	106.537	70.2534	4.61707	-42.2789	-108.298	-156.246	-196.77	-239.352	-219.743	-225.887	-231.622
4	-133.591	-257.906	-277.516	-267.261	-212.655	-164.905	-150.046	-77.1006	-75.4087	-29.0306	4.64754	28.9235	73.6231	66.5653	107.213	88.6643	122.136	99.4644	122.197	149.162	138.853	134.091	164.688	151.394	174.236	171.469	175.998	144.988	142.613	125.253	102.592	54.586	34.4373	-54.1964	-113.477	-183.207	-209.895	-234.162	-223.958	-207.589	-237.4
5	298.256	246.602	211.899	282.532	357.436	407.283	459.202	502.684	552.97	603.148	636.277	664.882	682.523	714.924	733.002	744.751	807.038	805.094	834.664	865.38	882.013	895.662	914.954	937.578	966.148	979.719	1006.69	1005.07	1035.61	1025.07	1027.65	1030.16	1003.82	999.786	934.832	926.177	910.233	923.904	913.684	919.208	933.918
6	-232.997	-278.699	-251.998	-246.262	-162.465	-111.977	-93.38	-43.5339	-52.6593	-26.8242	21.2686	24.7536	40.3574	63.4345	61.805	46.9333	64.8932	70.2781	71.4433	91.3001	109.713	96.9137	124.255	128.474	152.158	126.097	151.758	123.008	119.02	109.041	100.924	51.2233	-27.759	-64.9263	-97.3481	-150.144	-181.028	-169.002	-185.927	-181.965	-172.081
7	-310.14	-320.664	-230.963	-227.642	-147.568	-93.9266	-91.1763	-50.0475	-24.1153	-13.5677	2.48587	10.3361	48.5965	36.701	52.2732	38.646	58.0241	47.0492	68.227	72.4052	80.7866	90.061	105.028	127.621	117.767	118.491	135.627	117.032	118.063	110.144	98.6642	74.8041	-2.55655	-45.1533	-107.665	-130.912	-168.89	-172.389	-198.33	-181.417	-150.226
8	-180.48	-194.893	-149.997	-115.056	-93.2806	-62.6762	-62.6057	-42.0316	-24.1043	-5.65835	8.77408	12.1969	33.3288	41.687	17.7447	34.4805	20.9035	21.6341	25.0608	33.4977	49.1657	47.3871	68.8599	68.5971	87.8473	64.2002	103.771	93.8467	73.939	61.7408	46.0754	18.4048	-33.0256	-47.1946	-77.0595	-136.527	-135.792	-149.038	-131.6	-83.835	38.8954
9	-161.884	-184.725	-180.081	-165.68	-106.132	-31.2509	-45.2934	6.19427	46.1291	54.6657	52.4559	72.816	68.4952	43.6908	38.5554	57.3904	57.8956	61.0266	64.4716	57.6617	50.8674	33.8825	55.3073	52.0206	42.0625	44.173	37.8366	12.5099	4.40204	-29.3114	-96.1204	-99.7026	-119.153	-98.1068	-35.6397	153.204	500.803	1122.2	2113.84	3483.17	5157.22
10	-460.516	-441.079	-374.626	-332.606	-250.095	-181.553	-128.37	-83.9966	-24.0509	4.19149	31.6177	62.445	90.1193	96.738	98.3376	108.88	129.298	108.953	128.985	150.271	154.184	123.186	154.75	148.339	143.399	154.275	149.344	156.802	171.331	127.916	132.784	62.281	3.77369	-66.1375	-145.218	-161.975	-216.663	-226.728	-252.88	-249.869	-234.066
11	26.5534	-99.2161	-101.65	-102.355	-95.5844	-35.7556	0.285236	27.239	39.2976	97.2244	94.3846	107.506	93.9859	90.8725	62.0906	54.1845	38.4734	46.1072	22.2773	16.9011	-37.5288	-22.6646	-58.2648	-55.8187	-49.307	-38.5413	56.3035	159.719	477.052	1019.68	2044.99	3613.03	5753.92	8303.34	10889.2	13466	15920.1	18157.6	20175.7	21925.6	23512.3
12	321.544	200.946	117.076	131.784	168.81	219.63	250.767	295.028	328.891	385.282	406.633	441.498	487.734	507.824	529.627	566.21	573.592	597.586	624.098	648.197	669.113	690.594	705.91	725.93	759.355	766.332	770.86	775.862	782.004	764.07	729.141	716.579	668.478	653.988	639.71	618.761	622.694	641.127	639.278	658.51	655.657
13	-135.217	-242.596	-267.056	-262.595	-202.837	-171.753	-140.937	-85.1689	-51.2949	-58.1605	2.74036	9.46803	27.4104	44.1677	68.9811	134.527	94.9592	110.188	140.406	145.826	132.115	147.348	155.075	152.718	181.038	178.941	179.452	190.193	151.735	133.444	131.788	85.5653	10.1199	-38.2688	-123.692	-166.375	-212.75	-229.871	-260.886	-260.314	-239.316
14	50.5323	-50.5872	-95.7209	-113.041	-93.2052	-37.6624	-5.78514	-4.01497	42.2904	43.0985	70.2983	69.7441	72.3677	81.7757	112.813	97.0643	59.1098	46.4206	32.2646	48.2337	42.6992	37.8567	19.5575	-9.27511	2.18957	-54.7736	-47.254	-98.1382	-86.762	-122.508	-82.7795	-1.21998	163.025	497.125	1177.71	2393.73	4101.33	6422.65	8933.33	11614.2	14349
15	-161.898	-222.22	-241.891	-251.131	-210.639	-166.136	-111.111	-97.8351	-58.9153	-39.6015	-49.8515	14.1845	26.8819	75.6466	71.3019	86.9754	113.924	90.2526	123.191	119.036	127.24	129.438	147.027	161.921	184.882	164.817	187.069	170.861	153.311	109.901	126.438	117.209	-15.2252	-32.429	-114.342	-161.076	-199.543	-250.64	-233.584	-261.207	-233.646
16	-298.763	-339.264	-327.486	-274.995	-218.301	-149.236	-132.08	-79.0394	-45.7797	4.83167	26.0035	4.13457	36.6873	83.2831	80.3739	104.068	124.141	109.039	126.993	148.737	96.0452	123.9	148.521	153.383	151.165	148.703	139.904	154.883	123.874	139.798	70.8624	61.2267	14.006	-65.5119	-122.069	-155.018	-200.789	-217.038	-238.581	-222.582	-209.77
17	96.1472	77.96	104.004	138.672	153.179	196.68	244.376	252.727	284.729	304.251	314.77	340.46	336.118	339.565	336.768	350.701	376.619	353.364	377.483	400.348	407.588	395.962	392.986	393.48	405.87	416.91	416.892	428.062	420.519	388.804	363.12	364.692	313.011	259.968	212.433	178.67	164.376	154.605	140.56	163.455	152.547
18	-373.19	-378.454	-314.317	-226.487	-191.47	-87.5334	-114.003	-23.1845	34.9076	10.3833	31.0893	45.1203	39.586	50.5621	71.0244	53.3247	86.3062	70.731	76.6187	97.6102	106.027	78.4387	103.707	104.273	98.5665	112.207	115.839	138.214	117.861	83.285	54.3588	53.7687	-5.35817	-65.6783	-101.194	-148.552	-140.702	-164.809	-178.866	-157.094	-140.482
19	176.927	33.3517	-44.6783	-69.9348	-45.863	-35.6395	-27.6675	-8.39577	4.12202	7.79408	30.6517	30.831	37.6179	41.9352	40.9258	37.5859	44.643	56.259	50.7182	50.5689	43.5143	37.7985	46.6658	45.2697	46.171	38.8154	41.9224	35.1646	31.9029	3.76086	-4.30898	-27.5044	-44.9797	-83.6616	-112.184	-132.973	-142.872	-113.944	-88.4746	1.52595	128.861
20	-297.411	-290.113	-250.026	-245.626	-235.504	-174.43	-143.914	-107.297	-57.0973	-45.8463	13.2513	18.5885	47.4311	98.8386	95.8854	115.667	130.615	150.501	139.251	142.267	148.591	150.021	165.059	134.603	180.593	160.988	143.625	142.819	139.863	103.133	65.4297	30.8616	-25.9402	-84.8809	-129.354	-172.688	-188.247	-172.359	-198.182	-210.422	-192.34
21	-130.406	-113.77	-105.522	-86.8399	-82.0648	-74.8279	-24.9547	4.97314	31.6661	51.8803	91.9079	111.269	114.273	97.2012	76.5353	69.1608	45.6905	46.6364	24.3102	7.45594	11.3887	-3.63936	-44.2005	-31.3696	-57.9683	-64.4012	-56.2987	-21.7821	10.1223	125.345	409.583	897.653	1760.46	3062.41	4836.27	6915.05	9032.33	11148.1	13185	15045.3	16769
22	-42.2358	-101.828	-128.085	-137.585	-109.132	-70.2646	-35.3389	11.2429	29.4824	61.4108	79.9011	96.2298	88.4638	83.7914	85.767	62.0385	81.5733	89.9922	71.0285	76.0089	60.693	49.2199	59.5056	40.9431	30.2102	20.2386	5.12434	-10.906	-28.7227	-53.967	-52.8679	-86.2802	-123.252	-174.001	-112.532	-60.459	114.019	442.603	983.996	1790.83	2886.2
23	-152.674	-134.76	-121.553	-87.6592	-81.296	-37.8904	-37.1974	-19.5497	8.81778	10.209	23.9398	23.0109	36.8396	32.5793	38.1182	32.8478	38.2199	29.3884	51.4388	33.3668	62.5814	49.5658	31.2733	54.4867	36.3008	44.6354	41.6105	38.4193	21.4364	3.08539	-15.9009	-18.1395	-79.7781	-140.338	-138.899	-123.846	-46.3239	117.742	466.014	1069.42	2049.92
24	-196.728	-196.945	-155.269	-129.608	-120.784	-81.0398	-75.6779	-49.2905	-39.8398	-5.78521	17.9402	3.35698	12.6094	16.3665	23.399	38.3911	37.8284	46.0569	45.3688	69.7307	83.7032	58.2322	70.4529	84.5751	92.3123	86.816	92.4578	99.222	103.906	88.4129	83.9141	66.3285	9.74487	-39.0099	-67.8309	-109.862	-121.497	-135.272	-158.52	-140.591	-117.105
25	-72.9227	-167.567	-110.138	-76.2876	-70.792	-46.0629	-11.2271	48.5293	60.3802	31.8032	70.694	39.6202	69.3683	69.2692	48.9254	44.9533	44.6726	52.2182	27.0433	2.02625	8.18346	1.56751	-28.7899	-51.365	-44.7037	-44.1957	-53.1208	-33.9839	-19.2236	-35.6023	80.2797	297.677	699.495	1448.22	2716.14	4481.78	6808.48	9257.09	11835.9	14358.3	16811.3
26	-427.757	-444.532	-371.859	-282.796	-240.024	-198.106	-129.457	-91.3942	-24.9984	4.33055	43.4447	56.8158	58.5171	100.109	108.664	110.493	117.671	94.4164	106.066	158.243	149.626	165.842	146.653	121.39	138.054	144.441	150.051	178.826	156.841	113.575	90.6745	98.7395	28.7589	-64.0015	-107.002	-170.467	-211.148	-243.68	-254.404	-235.823	-236.956
27	119.33	30.2868	50.1597	66.8795	116.963	172.492	247.194	302.631	315.892	368.426	401.373	428.333	473.318	472.345	488.814	500.875	525.954	527.542	501.746	533.976	529.156	540.348	524.757	526.459	530.013	528.04	506.076	533.327	501.584	494.967	476.234	417.081	341.952	282.139	223.901	175.31	120.77	86.9375	70.8865	90.3683	64.592
28	280.314	154.596	91.7781	-19.3541	-77.5636	-59.4785	-4.93009	79.5066	166.424	241.122	352.018	428.297	473.191	544.041	634.135	674.207	743.977	789.296	853.208	929.668	974.3	1040.99	1100.45	1148.62	1184.95	1238.14	1291.46	1339.72	1363.07	1387.02	1394.38	1407.13	1384.18	1356.24	1335.29	1314.86	1331.55	1314.88	1364.25	1375.85	1399.06
29	138.158	-4.53808	-13.9933	-37.8128	-11.7126	-27.7369	12.622	28.198	38.9381	36.2303	50.4525	28.6877	31.104	10.9709	36.5827	0.343239	-5.43614	-6.21585	-23.7044	-34.7955	-18.071	-66.4086	-27.8175	-15.0988	18.9346	101.025	260.556	572.911	1102.13	2099.39	3634.74	5705.95	8166.04	10628.8	13026.3	15302	17385.1	19259	20887	22258.5	23457.9
30	40.3066	-76.3284	-98.8852	-83.8786	-82.3357	-40.9961	-9.87571	12.7751	41.0208	22.729	45.8633	70.0735	53.0055	52.8654	29.2524	24.448	52.1599	61.0008	35.3958	67.3973	50.0049	61.9543	39.889	17.0088	13.6665	-21.9738	-41.8298	-67.3757	-107.796	-107.482	28.9505	287.192	838.973	1786.34	3244.45	5234.64	7782.35	10438.7	13178.8	15857.5	18432.9
31	-1.77237	-90.082	-79.74	-80.2945	-75.3873	-28.0062	-8.99945	16.9443	33.9151	40.7646	79.6552	54.7955	65.0049	59.5655	59.9582	43.0137	57.5465	50.1146	16.3503	1.32891	5.87646	9.43023	-1.54514	-36.5821	-89.8292	-52.2242	-48.5464	-4.79005	26.6309	190.498	485.163	1049.08	2064.24	3598.81	5691.94	8159.86	10697.4	13239.4	15694.7	17920	19980.5
32	-7.89663	-70.6211	14.7149	23.5773	-1.25935	53.7134	15.0343	-9.05323	16.0062	-13.4917	21.3743	38.4695	101.021	268.9	658.574	1391.31	2609.38	4561.01	7311.23	10305.6	13530.8	16693.8	19612.3	22184.3	24375	26117.5	27424.4	28301.9	28846.3	29130.1	29242.8	29269.9	29232.1	29180	29093.9	29037.4	28979.7	28974.6	28951.4	28949.7	28949.8
33	-9.72863	-130.188	-119.352	-142.606	-108.061	-50.0978	-35.1681	-23.0811	17.1066	39.0738	24.7315	54.7864	56.0507	57.1644	82.9389	57.5913	72.41	76.8459	44.9499	56.75	65.332	79.3708	59.0893	26.4495	41.0539	35.9368	26.7341	2.89923	-21.2784	-63.6879	-100.043	-108.543	-127.337	-90.9646	43.9873	397.846	1021.82	2023.91	3654.92	5829.5	8434.08
34	-201.733	-235.105	-239.24	-224.23	-216.168	-171.609	-116.107	-86.8807	-66.5198	-52.0512	14.3633	24.6431	0.760204	45.5684	39.4985	47.4196	68.2903	101.831	123.427	134.894	133.827	148.986	176.45	161.807	179.113	166.752	173.807	227.343	168.043	151.872	152.266	12.625	-22.8744	-101.541	-146.35	-197.132	-199.901	-205.433	-231.708	-218.764	-216.885
35	-405.346	-388.741	-313.842	-264.752	-238.928	-166.06	-118.608	-86.2988	-59.0933	-10.6718	-12.8734	15.0784	22.1319	64.6972	101.458	87.6622	79.3632	133.895	75.1609	127.286	134.679	143.461	142.916	170.32	168.234	186.569	180.722	171.359	172.221	176.933	138.456	54.0398	49.6523	-74.5216	-150.601	-183.837	-228.549	-256.798	-257.928	-237.538	-253.596
36	173.617	66.7892	29.7189	11.0264	-16.1412	-3.73914	-27.3944	33.215	3.49992	22.3152	24.6702	71.6445	-10.0375	8.69892	-0.958216	13.8439	-60.1308	-6.93584	-41.9288	17.1124	81.6619	318.42	688.652	1406.48	2649.91	4527.55	7214.96	10120.9	13192.1	16249	19051.7	21539.7	23642.3	25327.5	26630.4	27567.7	28279.2	28772.7	29120.2	29305.6	29399.9
37	190.848	109.553	37.8162	-53.3859	255.66	37.6252	-2.34008	-49.7	41.7469	-49.2867	10.7799	13.9111	-139.511	-142.64	83.9195	279.557	511.219	1154.21	2253.3	4486.55	8015.81	12097.6	16740	21129.3	24887.4	27758.6	29927.8	31339.2	32025.1	32308.2	32449.3	32586.8	32665.3	32647.7	32630.7	32647.9	32672.6	32716.9	32720.9	32781.9	32868
38	-366.33	-497.534	-360.742	-306.971	-150.88	-258.494	-70.9718	-55.8211	-24.6217	-8.12337	-47.7713	136.805	96.6321	-45.7258	100.272	52.9093	131.835	88.1517	33.0131	129.246	206.329	217.501	193.482	129.094	322.214	323.57	269.569	297.305	269.559	92.4251	68.0645	157.048	-114.899	-195.131	-91.4952	-214.88	-336.725	-271.646	-141.89	-287.798	-171.754
39	138.004	110.133	220.534	294.045	363.846	292.964	453.569	375.563	384.857	515.897	448.697	572.767	564.588	519.03	609.848	726.368	638.205	754.665	599.226	740.246	662.821	812.924	827.887	753.107	943.046	756.17	817.367	801.72	881.765	755.661	762.457	742.875	557.304	581.293	543.296	502.598	468.582	434.732	448.914	461.752	482.713
40	-365.322	-353.424	-241.34	-229.073	-164.664	-182.317	-113.545	-172.066	-119.027	-40.069	-26.0818	-27.5377	14.4115	38.754	60.9935	57.2482	127.051	89.981	49.7004	110.728	132.362	151.695	172.063	189.45	154.451	189.199	203.194	167.396	147.005	130.142	61.4903	26.8324	3.01412	-38.2893	-119.183	-147.854	-173.983	-126.559	-146.56	-108.131	-150.249
41	51.1146	42.0412	168.65	224.867	313.948	350.661	477.208	461.516	503.392	593.375	635.883	796.953	747.109	810.369	934.537	923.489	937.277	1046.27	1084.68	1154.01	1324.25	1312.66	1270.25	1273.15	1350.44	1304.13	1377.51	1305.14	1311.66	1253.07	1213.49	1230.75	1193.45	1287.6	1341.13	1407.37	1388.18	1436.05	1474.94	1447.74	1590.35
42	-325.154	-303.191	-116.059	-209.257	-194.945	-149.269	9.21713	-107.819	-25.2818	42.1653	-61.413	76.8412	58.2371	27.4436	77.1748	82.7831	35.2553	93.341	108.977	177.911	234.083	247.934	249.053	105.969	169.641	135.767	187.191	130.455	142.33	90.783	-7.03104	-30.1794	-227.357	-270.103	-371.433	-322.876	-380.442	-309.989	-113.359	70.4679	495.15
43	-384.746	-358.018	-273.322	-264.042	-197.056	-129.477	-127.612	-127.813	-99.7622	-21.5479	-51.7028	-9.58004	53.9437	5.00296	76.0198	67.5963	84.4656	151.395	120.474	136.823	157.771	206.201	199.561	197.824	217.175	201.315	224.326	241.362	206.103	181.806	106.589	89.2824	-64.2198	-116.227	-133.81	-168.217	-179.848	-214.313	-193.671	-186.775	-156.138
44	3.35691	-104.32	-25.1844	-14.3096	59.1248	22.2158	59.4013	56.3461	28.0051	13.3582	1.90006	22.8722	51.063	-6.54545	59.7882	15.2169	8.38959	-1.90176	-8.76984	-51.6457	55.543	71.5173	46.2525	100.339	176.969	361.012	865.959	1863.27	3410.53	6303.06	9545.04	13003.3	16313	19218.9	21735	23893.6	25712	27274.8	28574	29641.1	30510.5
45	117.677	70.969	167.457	223.276	292.581	350.665	371.323	367.399	421.177	535.337	480.852	507.766	579.653	504.363	636.413	610.789	639.615	653.211	732.866	712.982	741.28	872.385	851.119	829.686	839.553	855.353	829.985	857.968	852.188	768.072	672.406	622.352	551.353	630.827	652.544	578.378	558.763	554.204	556.828	566.432	653.786
46	-379.65	-426.967	-271.993	-355.001	-243.151	-185.411	-164.433	-175.106	-122.207	-91.2384	-95.4641	0.236111	7.63746	-22.9791	175.745	70.0208	103.523	118.666	207.665	122.895	201.473	266.45	242.601	292.736	240.136	153.496	236.108	279.593	245.062	236.23	81.7248	93.155	-41.8079	-152.405	-167.031	-223.301	-221.345	-291.194	-216.254	-276.845	-240.239
47	-35.5057	-8.74215	68.7412	91.6549	213.282	198.385	275.904	269.06	319.795	369.402	369.774	469.421	440.235	458.69	601.749	588.126	554.475	589.679	609.456	613.617	701.968	728.435	739.799	688.719	789.072	748.721	798.926	793.175	836.587	777.044	774.527	699.873	592.358	633.137	564.569	498.618	479.362	514.689	517.658	565.958	652.875
48	-94.6573	17.5257	-26.5001	-88.8153	109.956	-17.8559	38.0041	-18.5375	17.2372	-8.16996	-23.8366	78.7736	14.0793	-11.5093	149.045	79.5943	-18.3357	-2.81714	-8.32085	-6.91724	60.2334	-0.0800294	32.3316	-111.97	-47.1954	-102.615	127.582	50.9123	145.941	285.899	704.285	1566.28	2939.28	4867.05	7433.98	10240	13389	16694.3	20012.4	23089.7	25976.7
49	-125.697	-138.278	-44.3073	-105.502	22.9298	51.4925	122.699	92.9591	18.9653	-17.402	-23.6454	66.0472	31.4007	-24.7678	48.5919	51.1825	-8.279	43.8032	41.7955	-50.8683	11.4064	18.2953	13.0841	41.4204	-32.085	-35.1281	91.736	222.944	621.952	1300.07	2489.8	4778.86	8178.27	11911.3	15804.5	19657.9	23361.9	26690.3	29389.5	30854.8	31485.9
50	-336.049	-221.88	-204.056	-188.52	-146.917	-118.142	-58.9053	-33.3348	-35.6219	-16.7725	-36.4499	49.1528	24.7156	23.7531	84.5075	124.041	93.8149	111.881	140.258	117.654	141.396	184.031	155.641	167.981	210.905	116.14	185.733	156.198	195.206	115.374	89.9673	31.6967	2.98386	-38.6475	-56.8493	-139.5	-134.275	-162.628	-189.953	-175.572	-150.641
51	-296.94	-222.098	-193.175	-191.97	-150.332	-114.769	-67.6729	-81.1427	-59.3006	-49.5035	-15.2393	36.5289	12.4089	41.8732	80.484	147.626	122.296	144.525	185.283	147.737	156.3	218.98	189.14	171.268	202.266	183.083	215.876	149.178	145.47	31.7013	-9.76607	-80.404	-92.5053	-128.291	-108.116	-165.174	-166.078	-144.943	-145.631	-70.9021	-6.89915
52	-33.9296	42.9117	112.21	149.614	210.922	280.527	472.862	467.726	477.736	523.893	585.962	654.802	733.526	742.846	858.372	908.585	965.909	944.383	1059.31	1025.2	1148.28	1166.7	1199.55	1179.14	1228.66	1290.38	1335.24	1365.52	1358.7	1279.98	1279.8	1152.92	1088.83	1190.83	1189.82	1111.73	1192.6	1191.51	1250.56	1286.92	1361.73
53	-416.208	-326.236	-232.966	-250.302	-216.405	-126.303	-77.0016	-54.8488	-95.037	-30.8408	-39.0031	48.0711	58.9582	1.58136	104.675	138.568	119.157	103.08	171.194	171.19	173.313	232.148	191.957	168.218	193.999	152.638	191.745	163.99	155.633	94.2956	66.3518	12.1418	-79.7739	-91.8761	-60.4241	-178.904	-169.997	-174.515	-153.763	-88.1667	-29.0244
54	78.2497	93.7721	139.005	59.9605	171.141	210.112	262.64	269.281	276.981	309.439	297.347	381.423	345.513	360.966	452.822	508.482	500.072	483.078	493.909	560.983	530.745	621.868	616.11	562.331	605.314	591.02	646.7	635.112	661.799	531.505	459.038	431.958	302.934	272.418	297.832	148	178.94	158.432	164.763	188.69	301.894
55	88.0871	20.6263	123.118	164.157	177.341	243.481	338.822	364.346	410.176	461.961	474.107	513.732	575.98	568.951	692.529	688.178	721.075	785.331	758.263	814.304	846.281	885.792	905.865	935.31	941.625	970.536	963.551	1032.04	998.49	1001.61	965.831	921.448	823.03	794.872	817.667	714.378	713.909	713.041	709.241	759.442	827.631
56	-162.314	-25.7258	17.2622	8.14027	15.2059	3.48413	21.3033	17.4627	17.5326	-11.797	38.1794	29.179	-1.41477	-19.8909	40.5363	40.1195	13.5408	18.7408	4.56083	23.658	8.48034	1.57564	-12.9813	60.4386	110.583	283.739	551.234	1095.66	1923.07	3054.06	4358.45	5605.03	6756.59	7858.2	8874.93	9831.84	10698.1	11534.7	12341.2	13116.9	13860
57	-337.113	-330.868	-163.121	-140.545	-96.1498	-6.008	-103.976	-119.016	-118.669	-101.817	15.3843	68.5436	14.7714	1.02526	29.9136	81.1515	193.344	87.3363	80.8255	165.363	80.2923	212.918	92.3832	130.445	70.7583	264.074	117.072	149.694	102.776	72.6301	-10.4774	-41.9929	-197.677	-213.299	-285.671	-295.556	-74.5898	-156.812	107.273	584.926	1566.5
58	-303.145	-309.963	-138.936	-101.414	-184.971	-41.6077	29.5967	-104.834	-9.18253	-80.2341	-15.3158	-8.75715	-29.4484	6.68581	96.7307	37.4732	38.8293	198.649	87.9454	107.832	287.966	145.572	112.529	164.176	133.932	188.671	121.247	251.468	227.308	-91.7514	-123.93	-28.4061	-205.514	-449.597	-348.328	-62.6658	149.928	934.083	1893.3	4052.21	6719.32
59	-589.663	-414.787	-278.512	-351.878	-169.77	-226.702	-176.354	-120.94	-95.3559	-129.988	150.661	-54.2392	-108.007	183.453	70.1121	32.1493	178.689	173.937	247.595	112.915	205.577	156.14	198.637	286.73	445.951	133.078	234.284	258.623	235.875	324.609	225.817	-17.0714	-17.7092	-253.229	-229.424	-210.345	-357.088	-282.099	-246.43	-254.864	-204.564
60	-494.054	-546.516	-255.238	-266.147	-328.723	-256.858	-192.948	-111.591	-24.8859	-59.1289	-94.8453	-55.5008	-9.28965	80.5404	23.9461	62.7177	149.866	100.925	139.066	118.177	252.858	412.497	346.802	227.1	185.921	239.01	259.691	230.167	177.474	245.441	96.3789	57.2589	-38.9885	-157.789	-213.615	-215.945	-274.138	-335.556	-169.501	-233.29	-172.149
61	-573.129	-509.008	-148.341	-290.214	-183.577	-131.759	-118.49	-114.138	-181.622	-69.8324	-43.714	66.4744	-20.4631	32.826	94.2976	57.5347	250.207	124.754	135.211	72.6679	111.123	210.009	205.527	199.728	342.456	217.681	224.309	202.382	170.253	100.007	46.2017	-38.8743	-237.318	-101.544	-327.354	-411.969	-438.921	-450.295	-435.546	-189.619	157.23
62	-701.909	-464.776	-357.689	-356.083	-279.275	-209.561	-53.7029	-136.788	-76.6927	-79.9426	-14.6753	154.233	-12.316	63.3812	50.6432	135.685	174.406	196.63	182.863	95.9681	230.529	238.127	231.54	201.985	299.102	113.275	248.12	204.398	158.032	239.529	92.2529	37.074	34.2762	-73.4158	-101.793	-177.293	-239.853	-225.323	-217.055	-206.996	-156.716
63	-414.945	-319.931	-231.297	-222.808	-167.865	-148.419	-97.372	-86.7096	-68.8951	-23.4403	-11.3102	60.0595	-12.3498	60.0422	70.4932	89.3891	103.485	99.771	116.307	162.178	136.457	140.875	169.012	151.022	163.64	169.935	190.94	177.055	203.703	150.449	146.264	41.5073	-18.0616	10.7481	-118.158	-129.261	-169.78	-195.278	-145.254	-157.84	-145.482
64	-390.541	-405.336	-177.758	-219.064	-191.899	-195.953	-74.5367	-109.634	-102.401	-73.9458	-99.7939	-37.0427	-41.5002	-6.24853	100.286	60.2966	112.208	149.461	124.913	146.676	248.904	148.06	216.579	164.097	177.536	206.505	222.861	184.359	265.762	189.755	193.787	111.446	-61.0545	-86.6992	-115.003	-194.599	-200.901	-172.419	-275.551	-246.947	-174.744
65	-421.233	-439.171	-283.732	-306.476	-261.122	-230.379	-151.274	-150.629	-135.421	-57.1316	-18.6749	-12.5305	-8.86751	50.3169	175.646	108.136	133.749	129.75	160.387	157.842	174.588	174.709	170.102	209.168	243.033	216.637	286.108	240.018	241.777	183.745	80.814	35.8602	-56.4505	-88.3616	-186.059	-110.637	-244.807	-254.52	-221.642	-248.837	-209.976
66	-1053.76	-330.921	-83.2054	-190.655	-184.027	-187.469	-82.174	-49.8328	-94.0773	-58.9802	-20.8297	-43.3361	-44.6668	-14.1236	80.3153	147.533	115.31	175.069	175.063	146.206	225.168	104.138	170.997	189.102	202.015	175	223.135	194.541	192.446	145.72	95.3435	60.2495	-20.0537	-29.7932	-68.6527	-161.157	-151.459	-216.759	-238.713	-255.361	-126.44
67	-594.998	-407.903	-304.902	-268.962	-183.109	-194.828	-75.222	-84.0798	-51.3124	-71.7517	-26.6102	0.810571	-1.64211	87.2719	89.7679	62.7375	103.723	187.126	211.952	186.29	260.803	184.573	194.204	209.458	253.118	217.679	241.647	254.025	179.656	198.749	86.7748	75.2935	-29.6867	-145.591	-119.61	-196.885	-228.118	-255.118	-258.461	-235.758	-188.899
68	-745.955	-337.89	-204.282	-145.522	-123.904	-137.25	-71.3518	-76.0479	-65.1971	-53.7661	-49.8288	3.07762	10.3671	8.65164	45.6646	32.9216	59.534	63.7078	67.87	106.352	143.653	101.703	89.9899	124.234	124.347	112.052	112.606	132.972	97.7584	92.6032	48.6031	42.4246	-23.4224	-32.7984	-56.2015	-81.8517	-120.859	-116.354	-104.754	-81.4879	-88.1489
69	-633.24	-345.548	-242.89	-200.207	-147.01	-156.977	-96.5257	-88.2506	-88.2217	-61.9479	-63.0992	-27.2953	6.9621	27.4871	24.2789	67.9128	64.5643	114.274	70.3404	102.358	145.99	104.71	130.061	124.813	132.424	104.44	157.824	171.845	156.399	125.938	97.0932	49.2321	-29.2242	10.1422	-35.0821	-77.6571	-159.271	-172.032	-159.481	-156.479	-108.349
70	136.769	66.5645	185.08	246.773	361.179	314.407	532.131	448.056	459.212	504.84	486.938	539.167	604.15	626.598	625.05	646.704	691.558	736.232	745.075	795.885	841.983	794.572	796.223	747.369	813.182	818.87	808.637	963.195	822.714	838.158	760.847	752.467	534.256	512.202	400.154	394.767	402.18	399.099	333.754	312.109	416.675
71	13.4554	-31.4158	1.15499	28.88	44.2767	0.0997464	46.2744	3.87941	17.1562	34.3814	26.3256	84.7843	107.767	126.864	110.006	72.3033	96.8432	154.758	145.832	130.357	159.325	113.34	75.7206	83.399	197.813	105.222	70.1578	74.883	51.9138	75.2092	-71.2785	-132.174	-276.493	-347.27	-414.644	-535.042	-595.342	-557.035	-614.913	-620.051	-568.041
72	-400.133	-319.94	-240.483	-164.952	-158.818	-167.949	-76.3242	-75.2097	-70.9771	-28.865	-43.255	-25.7046	-10.7437	18.0523	4.77694	57.7618	86.2629	99.451	76.177	141.076	141.136	167.525	125.653	98.3066	182.073	149.407	120.321	195.233	122.853	114.529	92.3854	14.7727	-60.4329	-31.8295	-74.5541	-123.418	-133.926	-116.553	-125.764	-99.8357	-85.3626
73	-345.848	-291.538	-240.97	-184.231	-143.02	-162.409	-117.989	-95.5202	-92.0825	-61.8152	-45.9008	-13.5055	7.53026	-2.99883	13.1825	49.2837	68.268	100.65	107.86	127.378	129.049	133.169	128.05	133.448	159.743	137.022	183.254	182.84	150.736	161.326	123.754	49.1998	-4.27355	-27.5559	-74.4676	-116.508	-136.63	-137.406	-177.791	-163.967	-136.07
74	-178.726	-191.817	-131.111	-25.4532	-43.9676	-31.8119	37.21	20.7783	46.0107	11.1953	69.3028	45.767	68.6522	18.8798	53.5629	68.7072	45.9022	72.7955	52.5685	34.8078	33.2083	12.9462	16.3991	-47.8802	33.226	-30.8953	-1.89047	-26.7006	-39.248	-38.1847	-51.99	17.5512	198.081	652.965	1429.61	2649.92	4491.51	7529.02	10873.7	14531.5	18304.9
75	-715.629	-298.407	-211.706	-155.266	-139.405	-128.902	-96.3276	-79.9641	-89.3064	-90.631	-13.6901	-11.8649	-38.6564	21.5369	58.1411	73.4821	83.2844	128.03	87.232	105.885	128.134	130.173	141.991	141.534	157.979	146.332	170.706	136.85	153.339	129.234	70.3939	20.0215	-62.5555	-43.1257	-63.7508	-85.7466	-84.716	-113.137	-108.585	-133.562	-119.215
76	-342.54	-331.592	-254.547	-237.686	-196.644	-163.161	-98.7007	-108.957	-60.8738	-53.6661	-28.6166	1.71571	-16.3169	11.3684	46.0165	88.9975	136.022	118.299	116.367	145.616	178.023	178.16	132.019	132.654	203.194	165.301	195.543	248.071	175.675	182.722	106.708	-4.83419	-59.4471	-140.148	-150.186	-154.415	-184.828	-169.211	-142.962	-156.766	-137.152
77	-36.7739	-6.0031	96.4312	190.225	173.049	224.132	259.004	318.473	367.446	484.487	451.175	498.117	609.567	618.185	538.561	629.297	647.424	688.698	738.519	765.914	774.197	751.73	783.216	822.767	916.506	864.347	860.895	955.277	965.152	966.765	823.912	775.021	756.004	779.015	705.251	655.159	645.586	681.875	683.977	703.615	726.831
78	-104.989	32.1065	3.84081	36.3081	125.001	108.316	16.2218	-12.3677	35.446	104.286	35.3679	-27.7473	-22.968	-2.24697	-12.0657	53.0017	-84.0293	11.0936	-75.0296	78.6497	259.233	360.223	1094.92	1714.45	3185.52	4969.79	6885.54	8728.51	10477.9	11999.1	13324.5	14421.1	15374.7	16182.3	16886.2	17520.2	18075.4	18623.2	19065.1	19498	19862.2
79	-452.954	-355.477	-262.357	-226.613	-224.016	-75.6933	-122.967	-109.656	-100.01	-90.9265	-76.8552	-35.0003	73.7522	-13.5978	184.765	26.7082	49.6309	162.059	70.7241	80.782	208.126	175.295	241.763	161.481	140.395	219.331	193.121	157.734	121.629	188.921	66.0368	91.4468	-60.3719	-6.07032	-119.118	-184.256	-134.525	-194.522	-204.88	-247.999	-112.929
80	-498.132	-364.959	-374.745	-68.3835	-292.437	-146.815	-115.296	-138.554	-106.699	49.2055	2.42797	-119.231	85.0554	74.8453	96.6852	206.634	67.2883	78.4266	150.21	72.5816	223.268	160.603	76.894	128.679	138.686	333.648	247.585	308.804	412.552	273.908	146.063	-19.3739	-52.2911	-101.985	-234.843	-339.63	-162.144	-115.54	-257.816	-367.515	-160.145
81	169.701	324.292	310.761	414.348	461.237	517.433	573.184	636.154	719.103	749.526	867.115	896.921	899.333	956.568	1052.28	1064.89	1221.78	1204.39	1247.26	1356.64	1331.66	1347.16	1378.84	1453.9	1460.26	1537.27	1636.31	1607.64	1609.82	1651.46	1590.03	1616.57	1581.86	1550.76	1564.18	1543.69	1587.63	1618.22	1613.6	1623.35	1693.77
82	-488.627	-361.958	-244.651	-256.032	-267.495	-212.646	-198.891	-163.105	-16.2573	-51.6288	50.805	-18.7889	74.5677	68.0786	99.5136	114.726	111.807	88.4346	151.719	194.711	224.166	197.862	302.181	122.01	278.762	258.719	312.766	195.537	104.914	117.924	79.7951	27.9794	-38.4436	-13.6003	-97.0966	-202.477	-217.156	-156.212	-306.241	-211.876	-91.8325
83	-222.386	-202.844	-184.787	-167.879	-151.51	-134.557	-117.868	-100.68	-84.7276	-67.4747	-48.9979	-32.5734	-15.2116	1.45243	18.441	36.0888	53.062	70.2317	85.9822	105.328	121.662	138.479	154.166	171.168	186.922	200.75	212.399	216.549	210.359	186.9	137.289	61.6413	-30.9329	-120.907	-187.298	-220.302	-229.604	-222.799	-210.836	-197.209	-181.376
84	-59.7739	56.2355	94.5532	115.49	166.332	192.326	235.67	238.949	280.619	320.973	383.127	421.127	429.455	438.761	486.731	511.916	572.853	606.011	611.314	637.886	673.823	687.103	721.841	700.49	776.174	760.333	820.076	798.528	791.727	827.176	801.871	772.868	737.245	703.829	743.322	722.554	720.839	715.223	704.804	757.769	781.236
NTC	-32.1056	-21.2434	-12.2352	-8.46068	-8.41966	-9.49231	-9.5037	0.324934	2.72747	-3.99373	-1.60622	3.0902	7.36709	-1.74657	9.12858	18.0682	5.66667	13.9611	8.10928	16.5816	0.781186	1.76793	9.78086	10.2189	9.34939	1.09455	2.80798	-0.139108	8.06804	-0.461098	-8.80374	4.08858	-3.8627	5.05806	5.78656	-6.23106	0.864656	-10.5581	0.102728	-11.0373	-10.1856
NTC	-31.5206	-12.4167	-9.49488	-8.8008	-3.29245	-8.36608	5.30189	-7.08677	-7.5067	3.11859	3.75231	7.67766	13.8251	-3.13602	3.34607	8.9942	-0.240399	4.44764	0.0538983	10.3627	6.00829	7.39477	11.1802	3.61119	3.43916	-3.64914	7.94274	10.3487	3.29544	8.24189	1.06303	-0.97721	-9.38934	5.92075	-2.21675	-1.09969	-6.67504	1.24522	-9.70772	-4.59631	-3.71312
85	-51.4729	-60.106	0.582035	0.776046	49.3244	96.3785	177.006	163.124	207.892	226.533	291.3	302.673	295.157	339.788	357.611	369.811	378.855	406.723	453.414	460.584	476.07	453.037	484.806	535.904	560.322	570.289	532.788	544.47	550.208	573.02	580.068	543.582	517.885	467.456	439.042	400.06	418.32	424.439	416.761	414.19	476.767
86	281.561	185.2	206.77	275.694	338.029	342.141	400.253	468.579	487.168	534.215	533.384	514.74	505.063	495.519	492.225	518.95	543.064	628.633	631.313	621.602	576.731	595.989	632.982	660.385	668.727	653.33	667.642	674.435	683.772	632.44	561.794	506.901	440.862	385.589	308.037	300.803	299.362	342.56	323.291	345.19	383.417
87	-155.015	-178.545	-143.255	-101.774	-177.309	-55.739	80.4947	197.523	-19.2209	-29.0675	118.909	-12.7756	-1.10052	116.981	40.6879	-9.35473	-1.21788	113.562	-48.407	-33.6939	72.3217	70.4841	36.1743	125.956	-6.50701	18.6793	5.4263	148.211	20.8711	-10.8398	-58.831	-6.15933	-129.72	-41.4834	-130.363	-20.6031	356.642	913.786	2164.75	3824.04	5891.67
88	95.4344	95.1571	93.0294	99.5027	176.318	166.578	226.359	361.264	385.985	417.219	467.79	481.675	521.614	527.2	573.229	599.156	636.887	632.819	645.943	666.93	712.341	747.313	823.962	840.48	869.649	848.091	845.412	848.831	837.17	877.507	871.038	846.804	794.778	744.878	726.46	722.071	723.078	749.554	723.675	748.404	757.82
89	-33.3635	58.4342	-105.29	-48.5479	-30.8505	-73.9445	70.0145	93.3746	43.0734	48.6346	131.846	16.4181	109.073	118.893	23.9745	-23.0898	69.5303	58.9366	-112.564	-43.3426	-0.951286	40.0794	-37.0885	-32.543	20.9832	51.639	210.428	435.034	863.775	2004.86	3400.18	5119.3	6981.78	8873.22	10687.5	12432.3	14183.2	15874.2	17474.8	18926	20330.4
90	-74.4653	-110.208	-84.3682	-49.4493	-68.9575	-34.5323	40.4912	64.4981	25.4578	51.6682	33.07	79.5359	72.9716	82.9187	27.1566	-71.5438	68.1748	116.705	29.178	55.7412	34.6227	-58.6154	-84.6586	-37.8305	35.9572	-42.3311	-63.9284	27.2044	31.3995	47.4213	225.434	622.833	1311.87	2897.82	4912.11	7613.76	10891.3	14594.4	18333.5	21874.1	25162.3
91	-241.929	-185.433	-189.032	-165.581	-194.725	-72.0336	-96.7653	7.87046	-84.7672	-2.58399	27.7242	-2.52717	-26.0507	38.5992	8.57818	13.3497	37.2584	53.861	51.2668	55.3322	76.5625	88.1254	122.053	129.818	202.468	178.874	126.482	246.043	141.308	157.603	141.349	92.4439	-16.6986	-83.8029	-110.767	-194.988	-151.943	-203.631	-137.522	-229.344	-166.824
92	53.8181	132.785	128.389	171.185	248.066	228.752	287.737	350.599	309.661	346.199	390.934	403.007	430.823	445.238	475.543	502.506	502.1	523.932	509.099	521.417	525.407	565.839	570.671	593.071	588.288	629.18	618.649	606.596	591.519	604.146	604.174	550.6	484.879	423.546	378.86	321.35	274.93	258.39	262.309	265.21	268.196
93	67.4708	125.453	148.388	197.851	239.481	306.519	391.886	450.478	502.679	568.968	625.966	675.912	712.37	743.991	802.123	860.197	921.677	953.929	975.847	1015.41	1051.62	1118.28	1163.53	1223.99	1246.16	1278.68	1299.91	1331.3	1361.11	1377.74	1380.81	1364	1350.86	1314.63	1283.73	1282.3	1298.34	1347.6	1351.23	1374.94	1393.67
94	-11.8284	-53.8235	-1.03256	36.041	5.76262	77.1925	139.913	214.942	228.693	248.981	336.236	316.08	379.064	398.424	410.977	436.032	456.225	456.724	445.501	459.941	488.441	505.775	559.915	578.72	585.175	564.714	569.766	578.001	609.672	608.072	606.899	551.957	514.588	444.367	417.206	388.352	381.496	369.539	360.738	367.504	376.269
95	104.588	75.5373	83.4769	137.944	144.456	206.946	319.119	366.16	389.083	440.751	509.34	530.392	557.444	574.606	615.833	659.501	711.03	750.684	779.515	805.957	840.692	860.384	896.516	937.258	986.93	1008.97	1018.16	1017.87	1043.59	1068.52	1080.14	1059.09	1023.73	993.792	973.449	967.014	963.88	998.753	1013	1052.8	1082.09
96	36.0844	-41.0932	-3.76245	-5.0166	11.0913	60.3253	172.242	196.952	137.514	219.2	254.09	258.801	208.661	278.771	240.409	294.012	343.829	338.106	345.784	344.225	362.351	348.224	354.134	377.442	407.141	415.387	400.361	396.625	394.152	401.242	372.117	334.598	264.078	200.532	141.803	98.7085	73.7093	75.7619	82.7995	105.347	117.003
97	-14.6975	-43.1335	-62.9662	-58.0341	-33.0618	-37.2956	53.1249	38.1218	29.1462	35.8974	63.9676	90.5396	-6.75425	121.724	5.55153	-3.79367	34.1286	41.7404	-38.1273	-3.67181	59.2618	2.63227	-14.4419	-28.3142	-18.6163	-34.3707	-1.53325	-71.2243	-2.49964	22.2281	-63.1713	46.1181	102.333	268.438	735.086	1426.64	2832.66	4669.61	7024.23	9842.85	12874.8
98	85.8057	76.0113	104.043	138.724	151.412	208.269	293.045	312.744	329.425	358.997	381.83	409.234	416.939	424.74	423.593	440.091	476.23	494.779	521.78	515.432	527.996	515.358	524.468	540.085	561.658	582.244	578.689	593.773	594.481	599.1	560.047	516.157	469.013	392.075	317.263	247.321	218.395	226.955	225.072	242.634	245.068
99	183.529	25.3834	64.4748	0.397042	-21.4682	-7.76764	74.5351	17.2519	40.8309	-12.8345	109.815	25.5107	-38.3167	-52.5571	-116.364	-119.498	-175.464	-121.787	-248.477	-235.546	-293.238	-309.379	-345.816	-303.099	-380.452	-404.993	-435.19	-514.383	-516.245	-537.58	-659.546	-762.991	-829.511	-891.089	-1104.16	-1171.16	-1118.23	-1275.86	-1272.51	-1353.42	-1345.31
100	100.646	29.0799	63.1399	63.5027	101.096	105.02	266.986	231.1	241.261	219.279	381.044	404.9	408.702	398.176	399.986	376.933	403.289	418.294	428.788	438.306	491.328	518.297	531.94	548.548	569.838	576.92	566.246	546.194	571.586	584.91	574.878	494.517	380.149	288.245	224.413	184.608	170.042	168.869	159.14	169.654	206.316
101	-84.1026	-103.585	-125.449	-87.0587	-89.2399	-119.802	-31.4636	-29.1225	-86.4022	-60.2993	10.5782	48.8397	-39.3387	-22.8383	-65.1857	1.38217	26.7549	58.751	20.1497	114.672	37.0289	69.8185	102.656	89.3058	164.522	134.398	115.45	120.613	144.091	167.658	66.9802	30.2444	-36.7317	-84.8769	-142.637	-142.11	-154.315	-134.923	-94.4083	-123.675	-110.155
102	156.3	151.665	199.106	265.474	264.495	316.082	388.679	414.108	448.187	497.04	541.219	567.102	585.301	598.264	630.739	663.722	699.819	721.121	739.921	762.913	786.669	811.385	829.604	857.716	885.06	906.627	926.067	935.33	950.682	961.534	962.755	950.931	914.02	876.505	845.413	832.582	829.182	842.623	858.508	873.316	871.246
103	213.054	141.137	198.851	265.135	252.007	258.207	358.832	371.331	393.965	429.556	472.037	481.982	491.028	486.452	498.343	509.229	546.852	553.752	576.914	570.921	597.288	594.388	616.979	634.938	648.433	641.347	635.906	627.128	628.492	636.726	638.222	605.752	538.701	461.116	398.609	346.728	329.432	327.482	331.314	321.944	304.572
104	185.215	100.186	147.751	197.001	217.899	240.506	323.965	353.401	389.645	440.905	486.915	523.072	540.507	554.286	569.032	596.329	626.514	657.214	687.388	708.695	738.264	761.577	791.414	829.343	851.559	875.329	870.336	887.555	902.59	928.945	939.661	943.922	914.971	868.301	812.775	793.309	784.564	794.293	803.933	815.519	820.798
105	-341.242	-294.648	-257.714	-157.051	-113.6	-153.825	-95.7919	-173.437	-17.3023	-58.5148	79.1739	22.7812	8.63224	5.00921	8.17034	183.048	48.7383	-4.5141	60.2389	234.832	46.9182	124.691	79.2496	96.6961	151.045	177.472	149.805	324.216	171.066	129.876	122.914	95.1251	42.4902	-56.6323	-138.558	-186.524	-205.647	-223.511	-208.665	-199.968	-178.461
106	-170.859	-363.616	-232.066	-189.133	-101.981	-163.026	-184.981	-153.163	9.83252	-73.8686	-0.307046	143.169	-60.0304	14.7131	146.088	161.509	18.3603	212.163	55.2572	206.178	47.5763	57.0441	138.491	119.253	169.977	106.514	263.881	65.5755	140.219	134.198	61.3234	-2.50077	72.8843	-112.278	-198.658	-244.067	-145.144	-259.164	-174.266	-70.6096	-93.4334
107	-309.23	-298.356	-157.806	-332.777	-50.3278	-222.159	-166.12	-142.734	-10.9048	30.9768	106.916	8.6668	11.3335	48.6201	-11.9595	52.6636	249.389	59.8088	27.7472	231.049	134.905	182.312	91.9277	120.2	97.9211	105.02	277.25	84.6597	145.904	128.261	122.874	101.509	-39.7328	-10.5066	-187.413	-177.739	-242.633	-122.596	-239.458	-263.318	-37.6564
108	-242.98	-312.139	-306.862	-109.651	-230.607	-217.81	-140.211	-5.67817	-119.92	-46.2515	6.19579	129.287	-36.3016	77.3979	-26.2889	24.343	94.2106	80.2633	219.362	210.336	52.4247	202.499	131.996	209.377	176.034	204.447	191.46	107.805	416.319	203.178	114.171	20.0836	-57.7409	-85.192	-125.15	-170.794	-213.764	-222.589	-221.613	-232.283	-242.938
109	-277.749	-326.501	-232.962	-169.852	-227.113	-185.614	-106.568	-106.491	-75.9201	-45.3412	44.8319	133.201	-19.5334	-9.132	73.686	68.641	113.452	156.31	131.901	164.186	71.1309	145.61	139.719	109.775	163.179	135.772	115.426	132.759	139.336	78.6739	107.233	-6.42165	-60.8626	-90.4133	-147.066	-97.6584	-222.735	-165.951	-73.2519	-65.7717	97.065
110	99.2262	114.899	117.531	244.71	213.485	298.934	443.944	424.731	457.696	523.734	583.226	580.651	605.447	610.042	651.641	657.183	649.287	661.099	708.687	753.33	808.854	824.58	852.571	845.44	841.242	859.598	895.678	955.557	947.057	915.797	890.246	857.098	807.381	739.728	711.944	677.691	643.681	634.893	646.368	647.427	634.889
111	131.033	69.6042	156.412	208.549	223.382	319.52	389.077	425.367	454.78	500.522	551.686	586.718	616.949	632.409	659.24	662.836	700.905	747.71	801.68	804.17	815.285	824.344	859.472	896.319	935.26	944.629	937.69	927.081	966.038	975.903	980.15	950.017	902.227	831.554	767.084	743.658	736.461	746.819	768.725	803.824	831.961
112	352.061	260.53	300.348	400.464	411.634	441.508	492.754	525.277	557.411	578.115	608.735	623.51	618.047	622.97	614.92	637.658	653.632	673.82	683.71	688.193	692.688	704.593	705.583	730.387	717.817	749.34	736.892	745.478	743.169	718.248	693.185	592.041	500.223	418.928	401.783	415.13	398.223	390.468	377.01	406.688	447.934
113	-75.2201	-93.8844	-94.0563	-66.0539	-62.2678	-33.0937	48.1689	10.3136	52.2325	29.796	105.747	43.5305	-14.506	6.93857	19.9889	26.8543	51.8337	35.2971	7.52203	44.0009	-58.7567	11.7902	17.1612	45.3396	33.5952	-28.4296	8.59723	-79.6604	-49.9717	-25.9535	-23.8414	-27.1673	57.3363	243.456	701.992	1464.51	2907.84	4817.77	7356.06	10349	13579.5
114	-30.8319	-79.1221	-34.4612	-70.5388	-59.3976	-21.535	34.5998	25.6282	31.1737	38.2081	50.5092	86.8688	15.0628	35.9588	17.5663	45.0592	54.6746	22.3571	-3.52709	61.8486	-18.3272	21.7822	-0.259069	-39.1804	11.5151	43.9856	29.6512	-65.9246	-19.6262	-14.903	6.75744	125.263	331.651	723.559	1322.79	2141.64	3286.7	4860.8	6867.61	9265.21	11864.3
115	-6.00954	-46.4218	16.2709	-3.7209	-50.4647	-33.7994	22.0786	16.1881	77.711	8.12186	109.987	76.433	29.0945	13.987	59.7504	26.4998	31.4904	25.0998	8.43477	78.4927	26.9591	8.27311	-5.53903	-20.2061	71.2283	-20.9305	-15.2337	-15.7684	-0.95183	66.8986	181.801	369.079	636.475	1008.89	1485.1	2133.1	2981.87	4082.75	5382.18	6824.24	8290.69
116	-152.735	-125.361	-39.2975	-25.2871	-73.4321	-58.7903	25.3451	44.4409	172.338	3.03474	65.6134	94.5845	-8.33709	10.5609	72.2209	6.88536	-28.8961	-30.1992	-20.6295	77.7141	-79.0592	-53.1167	24.9549	28.6662	155.765	270.937	563.789	1171.92	2563.64	4491.47	7186.72	10409.2	13741.5	16798.2	19438.5	21632.4	23500.3	25039.3	26331.4	27282.8	28019.6
117	183.868	159.007	202.921	270.562	226.263	292.236	279.497	309.629	430.751	417.218	413.301	415.45	397.573	391.447	407.26	413.651	436.971	447.048	478.158	477.946	477.499	480.869	512.555	545.011	560.692	541.756	533.393	528.241	550.465	531.633	490.095	425.616	374.648	304.692	256.965	215.917	180.913	162.443	165.658	187.262	179.89
118	154.523	179.721	245.142	326.857	345.355	397.543	447.334	503.892	551.93	608.427	646.993	674.508	689.311	712.789	750.961	782.719	814.374	854.491	897.658	914.808	939.672	956.4	987.703	1020.16	1059.52	1091.62	1104.14	1115.37	1116.36	1115.74	1088.67	1062.1	1029.82	1014.51	1011.29	1018.45	1021.39	1031.05	1060.1	1093.22	1116.41
119	-32.3648	-101.956	41.8029	55.7372	32.7716	110.133	116.107	221.846	202.978	183.178	297.687	296.426	269.975	287.826	317.878	375.008	383.921	386.195	432.472	438.308	442.257	405.886	411.674	439.206	453.413	475.34	492.208	498.233	514.239	499.434	479.572	410.029	328.841	260.637	233.505	198.868	172.834	140.987	161.997	180.812	188.074
120	395.438	308.033	355.568	474.091	490.205	473.255	551.46	612.276	616.454	659.822	679.196	705.655	659.923	761.226	783.211	712.329	713.917	776.098	801.793	856.033	835.26	793.853	793.483	865.887	908.708	826.344	865.242	791.387	805.704	674.333	621.682	509.692	468.973	397.047	420.461	476.962	430.01	403.435	487.623	475.245	463.605
121	-385.982	-340.994	-273.694	-233.032	-204.192	-163.268	-155.273	-124.236	-33.9867	-81.8899	-21.7365	21.648	17.4489	35.8378	23.7198	92.4695	27.0737	106.665	99.9077	199.848	107.294	137.677	115.918	139.787	152.326	182.842	156.258	173.247	168.579	163.552	160.213	113.277	32.3098	-49.9421	-128.993	-167.015	-211.637	-238.921	-170.899	-201.902	-206.042
122	232.886	228.465	265.115	353.486	366.487	395.804	423.857	458.615	482.425	517.98	527.968	543.349	541.145	573.773	585.645	593.057	577.788	592.344	627.245	636.236	637.446	622.332	636.255	645.724	649.525	646.347	644.997	646.794	647.207	640.465	614.892	567.6	495.578	431.983	369.931	339.337	304.886	297.733	307.595	325.172	330.956
123	-303.014	-260.291	-202.132	-162.765	-142.014	-85.3871	-77.5313	-35.2035	-12.3401	-21.0344	43.9851	28.4863	16.9134	25.903	53.9253	38.3779	40.383	68.987	53.0569	136.395	71.8928	87.2366	87.2679	97.7079	106.754	98.9298	113.841	98.0686	109.103	93.3502	88.1599	62.3879	4.89051	-31.4951	-89.4956	-117.359	-142.452	-152.296	-151.237	-113.539	-140.37
124	-25.8844	-26.4211	-17.9322	-19.692	-21.8284	4.45602	-1.86474	10.8635	10.5113	29.8363	41.6903	28.6078	35.1926	35.5427	34.4675	16.1129	28.5694	33.2001	28.869	57.2659	29.1246	14.1719	3.89884	43.5137	6.5837	-10.6718	-5.58667	-27.5926	-19.7819	-18.5321	34.3361	71.124	149.643	386.662	598.117	942.742	1355.38	1885.79	2586.06	3470.25	4488.59
125	-370.229	-356.554	-320.611	-225.139	-273.79	-118.237	-136.106	-173.233	-60.5841	-17.2004	-9.96303	-4.51961	-1.14838	72.3657	161.379	34.6528	-16.0846	80.0356	64.5925	75.3398	115.342	162.081	167.578	236.415	127.158	148.186	186.754	142.159	171.479	251.166	137.428	39.7644	100.158	-66.1081	-100.105	-248.401	-183.113	-150.423	-186.836	-211.416	-275.822
126	-453.942	-313.066	-286.141	-203.134	-182.241	-185.927	0.660845	-45.2934	-125.664	-4.57656	-21.059	-53.4619	-1.12497	74.9316	42.195	1.54212	52.9477	194.605	121.936	155.601	89.2586	198.39	87.314	328.287	157.957	143.06	162.68	183.161	193.193	150.518	153.999	118.512	63.9771	-37.6085	-130.501	-177.253	-217.771	-224.97	-244.62	-246.658	-242.577
127	381.514	349.854	374.861	499.814	592.218	576.198	695.509	696.195	874.15	823.695	907.47	850.397	900.183	1002.08	1012.21	1027.21	1058.4	1203.24	1155.36	1324.88	1191.43	1230.07	1171.72	1236.24	1257.73	1412.62	1377.32	1418.97	1390.46	1473.1	1395.58	1211.55	1216.83	1135.74	1126.44	1095.02	1057.94	1079.47	1070.74	1000.44	1049.44
128	-176.894	-300.481	-296.738	-262.245	-181.499	-24.85	-167.456	-56.3994	2.70515	-17.3301	-16.6562	145.065	-17.6035	199.196	60.2904	163.604	122.607	35.7016	59.9604	61.4151	22.4747	54.2738	86.1695	290.988	228.24	181.094	230.928	104.465	176.339	230.109	220.202	58.6772	-26.6591	-172.446	-190.678	-209.339	-195.069	-190.145	-135.319	-91.8583	-207.19
129	-22.5174	-108.275	-24.814	31.3717	-9.05957	-2.0708	19.6876	-100.886	-22.9466	104.877	200.846	15.1673	89.7855	-17.3096	85.7962	75.6937	93.1755	164.004	34.5775	189.841	-39.3218	150.182	-76.9653	-3.39101	-71.4526	22.9926	-73.2409	-4.23175	77.2604	184.966	78.1159	276.12	419.007	883.603	1333.93	1818.33	2493.8	3209.57	4219.09	5278.38	6446.74
130	-435.44	-365.915	-296.576	-217.156	-218.442	-209.139	-175	-97.5652	-95.1556	91.0521	-11.971	15.4361	17.2818	-14.504	134.34	76.231	50.6576	100.524	63.7344	121.41	208.393	112.996	108.412	193.663	172.39	180.881	62.9944	72.5792	54.2406	5.37448	-49.8074	-81.5901	-93.224	-138.334	-56.2013	-117.319	29.447	-112.866	-83.2385	-17.5297	-90.5136
131	-430.831	-392.763	-336.676	-281.759	-295.948	-221.292	-175.059	-125.93	-28.4856	-32.6803	6.92788	9.44035	14.7546	21.059	57.6545	73.8551	89.8268	114.04	224.674	211.736	136.691	152.961	154.119	97.1357	178.175	133.232	151.567	209.427	133.265	183.872	218.364	123.281	25.408	-88.4377	-164.954	-141.648	-191.835	-312.236	-180.514	-196.002	-262.015
132	-460.895	-425.731	-325.762	-279.046	-254.934	-162.405	-104.762	-137.715	-37.8732	-54.8279	-18.62	-15.5702	-31.0941	8.73622	27.6718	131.636	127.747	96.2241	119.267	122.342	177.9	63.9591	107.266	157.252	192.635	146.391	176.425	230.959	170.712	210.236	187.158	150.329	36.1624	-43.7424	-87.1653	-220.413	-165.638	-230.944	-247.412	-212.281	-301.864
NTC	-365.53	-331.425	-273.096	-250.879	-215.979	-139.781	-117.283	-68.7676	-58.0401	-45.3624	-0.739198	-14.0374	19.0368	83.0031	49.4506	63.4499	86.8713	85.9081	121.332	128.581	110.481	174.903	153.796	170.603	190.18	197.37	196.917	214.73	193.278	196.602	179.567	118.156	49.8364	-68.0841	-132.964	-176.656	-246.285	-260.984	-275.986	-238.277	-275.812
NTC	-372.767	-379.631	-279.769	-283.457	-229.134	-154.84	-122.252	-69.3765	-34.2665	-48.5656	-18.1938	12.4157	3.56631	89.3713	65.3932	60.3138	98.3135	125.829	130.444	136.808	150.842	155.475	147.273	168.764	149.68	212.832	202.441	213.724	208.789	195.642	174.957	110.78	78.0635	-76.046	-155.084	-245.648	-252.52	-234.352	-276.874	-231.985	-272.747

## Sheet: Figure 3 qPCR assays 2
qPCR assays 2 NO	1	2	3	4	5	6	7	8	9	10	11	12	13	14	15	16	17	18	19	20	21	22	23	24	25	26	27	28	29	30	31	32	33	34	35	36	37	38	39	40
1	671.336	243.332	109.576	122.441	110.899	119.35	103.876	102.052	82.8488	61.7228	35.093	21.887	17.8587	-4.09557	-41.5187	-44.7607	-50.1077	-69.3447	-84.8688	-98.7807	-92.6423	-98.4088	-123.174	-121.623	-152.263	-140.464	-137.983	-140.591	-159.273	-161.572	-163.127	-168.648	-179.701	-166.089	-128.712	-71.7758	8.56876	167.769	461.548	918.522
2	40.8386	47.7548	96.1673	82.8746	61.1236	53.8739	78.933	25.4045	17.9549	24.7473	-3.21873	-30.2057	-31.8202	-38.8043	-54.4086	-48.8811	-56.6218	-49.6277	-80.5331	-61.2112	-76.6372	-77.5719	-51.9006	-80.1272	-71.386	-58.0022	-94.1292	-38.3801	-40.1565	-69.5491	-53.6186	-43.0372	2.18358	15.0904	29.8068	55.4041	97.7931	82.8887	102.906	116.194
3	92.2132	-41.1792	-48.5134	-49.6927	-24.4028	-21.6894	-16.8128	19.8405	18.6479	12.2478	48.4824	22.4527	27.9253	-10.866	6.08795	13.5091	18.238	11.0964	-16.2826	-14.4477	-29.3668	1.163	-54.1964	-35.6525	-13.6669	-43.009	-29.4368	-27.2329	-3.20342	-14.668	-1.6517	-18.445	-0.931202	-23.1563	-6.18721	23.5144	3.31005	0.895165	-11.5676	11.638
4	243.355	52.5933	15.6593	-32.6667	-21.8024	-12.3593	-18.5226	-7.96282	-9.34292	0.617018	-8.75173	-16.6903	13.91	-10.6505	-20.6092	15.4433	-1.26834	7.2507	-18.6331	16.2549	23.2682	46.7273	31.9812	24.7271	6.55087	4.18653	-18.1328	18.5672	18.5142	8.74635	8.59517	19.1744	-13.1341	-3.04969	-0.25473	-6.42722	-6.92867	-11.5428	-47.0442	-46.2812
5	-75.7434	-20.4638	-39.8994	-43.2384	-48.7835	-31.24	-19.3656	-10.6655	17.3015	3.02036	8.8668	15.6065	30.663	34.6011	28.5587	32.4873	34.6618	55.8434	37.7126	45.2163	35.9818	56.6981	54.0421	51.8165	37.257	42.7814	31.7107	54.9913	34.8696	41.5057	23.4437	7.23447	-3.90545	7.99836	-3.21553	-7.82098	-15.9805	-37.2301	-69.637	-60.7961
6	646.066	343.832	222.364	205.895	134.447	120.105	86.0891	90.474	67.5891	58.0802	15.6057	13.027	-8.36146	-34.5953	-38.0173	-80.9039	-45.2866	-77.6903	-97.2898	-106.669	-120.635	-124.666	-119.147	-128.928	-143.291	-142.93	-146.189	-136.186	-145.306	-165.617	-180.838	-185.215	-191.72	-189.323	-145.679	-114.224	-13.3253	177.377	521.487	1081.66
7	714.772	342.366	201.579	147.587	83.0875	46.9983	13.7019	-11.6233	10.5236	-35.4696	-33.4764	-53.2714	-40.033	-71.8823	-81.8471	-67.3749	-66.7593	-78.9497	-98.7358	-69.9414	-91.4435	-73.6354	-44.4063	-50.5121	-55.3051	-51.9119	-42.0778	-31.1752	-19.4288	5.36489	-17.0624	0.114488	-13.1918	-19.6944	26.2052	36.0806	83.2758	72.9926	73.2347	89.686
8	638.613	184.373	121.102	82.43	2.54845	5.71313	-26.2038	-15.5495	-52.5392	-41.1427	-31.1362	-64.5274	-68.6846	-60.4243	-71.1004	-68.0592	-88.103	-34.2453	-50.8159	-67.2444	-18.7744	-15.8241	30.3584	-5.17891	42.095	40.0793	94.4441	89.8553	147.769	240.737	391.316	674.523	1146.6	2161.92	3375.6	4780.65	6272.55	7665.48	8909.19	9991.74
9	341.69	34.8669	-48.8579	-20.0172	-16.9953	14.8517	60.8846	42.0354	114.113	144.967	160.96	-345.824	-307.376	-223.575	-195.622	-124.487	-108.218	-59.033	-28.2822	57.2161	133.848	161.223	202.869	270.091	365.945	479.898	619.271	857.445	1243.04	1984.14	2877.4	3936.25	4997.87	5989.6	6872.94	7654.03	8342.67	8941.82	9469.19	9947.29
10	732.886	427.215	249.547	152.503	75.2347	59.7953	28.469	-9.21339	-21.8843	-28.9739	-57.6712	-52.2711	-65.9287	-67.2053	-102.135	-82.5532	-83.5152	-64.4199	-75.708	-88.1017	-82.628	-74.2799	-66.9556	-58.7952	-41.1963	-41.3522	-37.9666	-14.4926	-11.2501	-29.0216	-7.46512	-5.83043	-4.16297	27.2098	38.9277	38.9885	51.5468	60.5458	73.1301	97.6747
11	419.984	359.122	254.368	141.216	66.4157	9.20349	-35.5715	-50.4604	-78.7092	-97.0358	-99.3815	-119.215	-126.091	-114.461	-99.7305	-91.3053	-82.7466	-60.4622	-67.5941	-27.3502	-20.8084	8.82834	36.7863	56.5762	88.9027	183.123	213.246	320.882	442.687	647.948	934.398	1277.61	1644.2	2007.26	2340.7	2625.58	2857.62	3067.18	3248.59	3418.21
12	-310.386	-244.164	-101.664	-26.8675	20.4934	0.673262	-8.35364	-0.690386	-2.1768	-6.35454	-2.32624	4.88007	8.40903	7.58789	10.9385	12.3701	4.18914	11.8372	12.3026	5.27075	15.1037	23.1722	10.7973	19.6074	0.397972	19.0609	4.95663	18.424	6.3255	11.9041	8.90414	13.6839	-6.71482	1.77328	5.19768	-0.854515	-1.75561	3.85471	-5.73595	-8.29263
13	325.894	91.5259	103.223	66.202	36.8899	30.7362	-1.43344	20.3389	-10.7869	-1.68579	-9.2015	-31.2864	-43.7922	-18.2113	-57.8076	-37.0306	-47.3298	-39.0175	-51.4067	-63.0875	-53.6509	-43.1919	-54.3454	-61.2736	-34.6386	-32.9773	-44.3495	-3.25353	-23.5547	-1.1445	-5.07474	-8.87446	-12.1639	14.5528	31.7908	7.31899	58.83	34.0115	32.4235	36.3361
14	542.044	267.235	171.855	87.2784	28.8173	5.96421	20.8235	-11.9451	-37.0405	-42.6466	-39.0636	-38.6965	-28.6123	-66.9865	-34.2966	-38.2662	-48.4835	-44.6914	-45.5375	-32.9246	-23.6113	-45.8302	-61.861	-35.2132	-28.2796	-1.57151	6.45342	34.4532	21.2151	29.5998	54.8137	141.482	270.64	491.179	883.687	1572.96	2503.24	3435.29	4322.93	5146.89
15	221.866	117.02	81.9462	131.616	60.9763	82.1567	82.292	23.1671	48.7032	-25.3633	-42.959	-64.1236	-53.9822	-57.4102	-89.0371	-102.131	-54.458	-63.6173	-89.2339	-111.545	-100.968	-93.6094	-91.0209	-51.3917	-77.6578	-56.199	-59.587	-26.0517	-21.1199	-31.6402	-45.9997	33.3299	22.4675	29.7277	29.2725	26.231	44.1306	71.2994	81.9188	57.9244
16	78.0446	50.8273	45.5184	72.5212	30.9995	24.0219	-1.3583	39.3038	35.0321	24.4131	-21.7251	-11.1512	-23.532	-37.999	-56.2969	-52.0768	-64.2997	-82.0704	-31.2481	-65.7375	-58.6957	-64.9153	-42.4731	-33.5267	-69.8285	-73.3009	-62.378	-15.3737	-46.393	0.102139	-19.8379	4.24106	-27.599	-8.90684	26.9044	18.8604	42.0809	59.5499	48.973	51.8351
17	279.244	64.2839	6.1385	26.6982	-3.41295	16.9292	8.05048	45.8594	24.7944	18.2873	-27.6645	-2.39419	-0.994323	22.078	-18.6904	-24.4621	-1.47699	-0.962454	45.0174	-25.6949	19.4414	-15.9767	-9.57208	-9.35852	-11.4994	-17.2672	-20.2112	0.311272	-11.4587	-33.9547	-40.053	-23.3172	-51.4238	-26.7513	-12.0701	34.222	12.583	39.4048	84.7923	67.0628
18	478.894	229.676	95.542	66.8183	-18.6658	-5.73	0.568869	-41.1072	-35.073	-36.2245	-58.7876	-26.8415	-11.3884	-27.7635	-25.4275	15.0375	-20.7348	-2.72969	-9.06989	-4.8303	-5.76862	-25.0149	6.24377	-49.8799	2.8331	-9.294	-21.8661	-2.29515	-30.204	-6.13211	-33.7405	-37.0142	-26.744	-7.90189	3.18903	-6.40481	21.4843	26.4584	13.9026	25.3446
19	79.4705	14.0286	-13.8977	-11.3385	5.33103	-13.1418	0.624401	1.94936	2.99323	12.1018	4.60425	16.4642	23.5875	10.2894	5.89317	28.1361	27.2323	25.5179	31.8361	18.2905	24.4209	20.2929	21.7222	38.7023	19.9322	20.8138	24.8033	29.3656	23.4919	15.6411	0.285886	12.7111	20.0191	12.2743	17.7549	-5.57441	5.36538	-3.23703	-26.7472	-28.7813
20	832.644	404.692	254.194	183.586	104.293	72.5784	47.1099	30.053	-33.083	-82.2879	-82.0151	-78.7676	-58.1418	-91.5944	-94.7469	-88.0156	-100.043	-115.853	-120.254	-83.5163	-81.4057	-100.02	-89.5961	-63.7618	-25.6232	-31.3497	-41.6887	-43.474	9.72926	22.448	-27.0954	2.71244	-14.3872	34.7633	22.4064	36.1646	60.2046	78.4536	72.6252	93.7454
21	597.81	328.869	184.999	126.529	50.7908	33.4712	23.0698	-27.9749	-43.717	-60.6558	-52.9371	-53.0628	-62.4241	-63.8854	-63.2954	-88.2277	-40.4936	-66.1627	-59.7397	-43.9451	-61.2875	-54.7359	-55.2426	-41.5826	-38.128	-33.8895	2.30934	41.7184	115.875	265.979	537.41	957.267	1691.16	2820.71	4014.25	5237.51	6385.66	7390.82	8266.7	9075.58
22	464.261	109.399	61.0194	17.9827	8.92221	6.94789	-15.7933	-8.14818	-17.9357	-6.37313	5.79335	-30.4363	-7.36772	2.21982	5.02278	11.2344	6.96821	9.2797	-10.032	18.5883	44.3089	33.1408	61.8118	101.77	170.494	337.073	548.406	969.872	1645.46	2513.85	3366.65	4188.89	4937.32	5595.45	6168.36	6657.94	7095.3	7484.49	7833.84	8151.78
23	948.742	678.786	482.197	361.196	265.029	209.094	136.183	109.379	71.611	35.5679	18.1659	0.101626	3.01375	-35.9469	-64.9606	-104.644	-131.351	-121.27	-165.159	-149.353	-183.555	-195.015	-207.036	-227.802	-214.44	-245.11	-252.196	-288.328	-245.695	-270.966	-278.398	-254.037	-264.569	-281.82	-221.862	-146.698	-2.4326	301.171	855.345	1738.08
24	153.583	27.008	1.37064	9.48191	18.6427	29.4018	35.5068	46.8273	31.7637	16.9538	13.3839	-3.05514	0.538033	-29.2583	-55.225	-44.6609	-31.0807	-51.1371	-67.6385	-42.1432	-28.4155	-51.5398	-59.2611	-33.1219	-30.8909	-36.14	-20.1458	8.22694	-27.836	-43.702	-12.6313	-12.4847	-18.8876	-6.86393	26.576	13.5457	14.1182	29.3294	32.1409	68.0967
25	941.599	457.858	309.995	245.678	165.45	71.6628	68.8549	-17.1232	-19.5582	-43.0406	-33.878	-49.2305	-101.155	-65.5931	-115.949	-98.4152	-116.134	-94.8174	-108.753	-114.187	-107.189	-149.266	-124.292	-84.1604	-102.088	-94.288	-95.7839	-87.3101	-92.6178	-54.9332	-27.9875	-21.0486	-20.1648	29.058	28.329	94.1242	93.8106	134.062	170.786	245.614
26	92.9162	-92.2786	-105.581	-123.317	-106.228	64.5687	123.343	86.8573	71.2677	71.3839	58.4575	47.4594	25.4355	-17.3367	-32.7911	2.32391	-8.50085	-28.7441	-36.8448	-56.823	-77.7147	-14.6553	-57.1314	-56.9808	-30.809	-57.5608	-29.395	-30.9261	-50.9679	-28.9013	-16.0338	-19.4726	-26.9115	-1.81087	-11.4807	21.1535	25.5116	25.2988	66.8322	29.8744
27	432.395	210.361	141.883	62.5279	37.515	55.2553	55.2169	35.2994	8.73271	-12.4815	-44.3036	-56.9046	-17.2379	-55.7989	-85.0585	-72.3575	-73.6177	-80.9158	-54.7938	-68.9551	-68.9834	-79.48	-63.3945	-36.8369	-31.682	-66.2062	-39.1065	-27.9701	-36.1088	-13.0213	-9.68422	6.59033	-4.83694	39.6461	17.6255	41.7725	28.6804	67.368	54.0451	36.6338
28	749.099	361.4	208.347	118.88	37.3602	3.84839	-20.6013	-6.671	-27.1055	-39.5187	-41.9217	-33.5206	-83.4452	-72.6228	-58.3369	-30.5885	-68.3964	-44.0369	-53.9191	-45.359	-25.3052	-42.685	-15.6833	-1.3434	-2.71287	-3.55005	6.64151	7.66706	-5.9509	10.6601	-7.22539	-9.25361	22.4151	0.816771	-5.76368	7.11679	28.5989	46.3814	47.3158	-1.69622
29	11.8744	10.9964	-3.15382	-8.05395	13.1728	-21.009	13.4077	-2.22572	5.89976	-49.452	-41.6509	-49.08	-26.9526	-27.1343	-9.51265	-23.213	-42.2328	-47.506	-8.28116	-34.6927	-19.9743	9.43915	0.360185	-9.05316	24.6542	46.6324	87.0113	240.451	412.125	751.215	1204.15	1670.89	2116.18	2515.26	2870.71	3204.54	3485.77	3744.99	3958.67	4182.59
30	580.932	279.153	139.569	110.766	5.90308	26.7307	-7.31796	-65.5301	-58.4989	-51.0993	-64.9155	-95.8482	-80.8608	-66.2978	-83.1239	-83.9109	-87.8742	-51.5126	-23.1999	1.98483	94.8508	244.455	569.374	1104.89	1883.3	2865.91	3854.07	4807.98	5702.4	6511.03	7249.99	7906.66	8494.7	9019.87	9515.51	9964.82	10378.8	10751.2	11075.8	11359.6
31	491.509	252.089	118.492	73.2576	10.0621	-16.7163	-8.15797	-47.4528	-42.1124	-50.0677	-18.6689	-61.9297	-77.8171	-41.7679	-65.2146	-24.6559	-50.4889	-14.5713	-58.8672	-5.18877	-16.9022	-37.6438	-9.56674	14.5949	36.1713	53.0928	51.2276	98.9372	104.565	193.422	310.377	537.537	911.268	1463.21	2134.65	2798.83	3434.09	3998.77	4498.01	4953.47
32	400.64	233.808	166.094	56.4626	9.76538	-22.9881	-49.7783	-97.2685	-101.472	-66.412	-82.139	-161.128	-99.8031	-0.0229638	23.1518	279.057	628.343	1223.92	2180.2	3295.65	4388.34	5434.43	6376.92	7208.04	7940.37	8593.58	9181.17	9690.43	10142.1	10532.6	10901.8	11226	11539	11800.1	12035.9	12225.8	12423.4	12583	12754.1	12907.9
33	628.457	226.413	125.624	73.2014	43.487	16.6023	18.5515	-17.1534	-6.99735	-21.5863	-20.0036	-30.9136	-32.4668	-26.9588	-58.895	-20.3038	-25.1775	-33.1995	-34.9258	-51.0387	-12.5616	-29.2727	-31.0188	-17.6067	-13.005	-33.2889	-18.6109	-9.15949	-25.7611	-2.54756	6.72645	9.98721	-4.2488	-13.2284	41.5084	18.3144	35.9637	37.8479	39.1674	23.5177
34	680.932	326.639	210.6	140.741	76.17	42.1435	30.9082	-9.176	-9.52204	-41.2956	-93.127	-80.0289	-65.4209	-79.4577	-80.4261	-78.2382	-57.368	-74.9365	-55.3772	-58.5491	-61.6151	-50.8765	-46.9901	-65.5027	-45.6598	-38.1506	-53.851	-7.45463	-41.8411	-9.09875	-15.1895	-3.74925	22.7091	6.53094	20.4106	37.4221	56.9496	73.6329	65.8703	25.84
35	754.563	295.282	209.996	110.365	105.151	72.5013	33.0249	-1.02408	-26.9858	-25.6985	-60.797	-91.5566	-86.1414	-81.2144	-85.0084	-59.1156	-105.869	-70.3772	-91.9716	-87.0996	-76.2174	-111.379	-93.5119	-64.3777	-36.4112	-46.9712	-53.6739	-15.4057	-30.5705	-48.8482	-27.7736	-38.5516	4.14741	18.549	29.8313	55.8876	44.9789	49.035	86.082	84.1904
36	348.312	156.367	113.618	0.227888	-1.12146	-16.7837	-44.039	-47.9125	-57.6633	-92.4997	-78.6485	-78.1288	-41.1673	-42.4409	-13.2746	-2.47469	-5.76178	46.5642	44.257	58.4477	151.894	252.938	383.281	652.471	1101	1741.41	2503.66	3248.09	3965.48	4601.43	5190.64	5722.97	6195.36	6624.55	7004.79	7355.65	7666.51	7955.31	8217.81	8477.79
NTC	71.3973	13.5868	49.728	112.275	120.49	79.026	68.5815	32.2796	35.8022	27.0459	4.82804	-22.8458	-28.8763	-32.6778	-47.033	-31.2461	-65.644	-50.6407	-100.25	-90.0193	-98.8754	-88.9372	-82.9891	-92.5648	-115.982	-121.227	-74.9124	-83.4462	-80.2832	-59.3406	-2.63587	-3.5578	23.9205	27.4489	57.6155	88.6586	81.5526	73.5483	121.692	131.391
NTC	115.186	34.0262	48.7758	49.1554	69.781	56.1066	49.8922	14.7643	26.6867	29.732	-5.85417	-21.2152	-23.2502	-23.7997	-16.8457	-26.4475	-37.2661	-48.9426	-53.3906	-72.2006	-48.3175	-75.4742	-63.7216	-43.452	-53.7034	-74.3947	-61.3081	-58.2446	-48.6434	-48.337	-42.9721	-24.1098	-22.4565	-6.55684	9.3954	25.0604	88.6209	82.2811	97.5157	119.6
37	-115.365	36.3719	-19.3653	5.8233	63.6597	-86.6738	-59.9601	197.16	158.718	37.2423	-27.261	-57.4098	35.5863	-16.6935	9.98822	34.362	197.231	551.234	1176.5	2167.72	3531.36	5101.46	6687.36	8152.85	9423.24	10654	11892.1	12966	13908	14738.5	15385.3	15768.1	15834.2	15812.7	15784.9	15756.1	15724.9	15693.6	15660.1	15625.9
38	-780.003	-448.761	-547.695	-358.844	85.3279	-1.15287	109.488	339.894	222.131	167.197	106.217	49.9216	17.6543	43.3675	11.4108	-17.8008	-30.7989	4.62297	-51.2201	108.159	88.5952	92.9508	210.322	117.328	31.7117	24.4657	-42.5583	78.6628	0.676885	-55.1817	44.4559	-33.5519	11.4385	-1.71598	22.1954	-76.1683	-12.8825	-46.4065	33.5587	-99.2535
39	-181.119	-48.9798	-34.1632	80.833	87.4087	-12.2182	-28.0626	97.2129	46.4632	-11.5517	-139.928	-268.482	294.265	305.36	351.12	244.036	299.029	225.82	232.088	167.385	171.477	91.0689	206.752	74.9223	65.1819	30.6579	12.4374	88.8972	-32.8847	-57.2418	-35.642	-99.7306	-31.5967	16.1025	126.984	295.167	625.344	959.597	1323.76	1596.55
40	-384.379	-225.959	-196.061	-108.822	-62.8024	-50.2113	-28.9644	64.2038	90.0072	32.051	183.962	85.1035	39.2454	129.531	67.7134	95.5839	104.532	72.5294	86.8188	69.115	82.9934	49.3824	107.485	48.6926	69.9531	30.945	56.6927	91.7708	-1.36264	30.1474	50.0845	-13.4745	10.725	3.86988	-31.2702	-5.26538	45.3666	-4.81533	-6.70486	-90.1706
41	-446.567	-227.934	-195.188	-118.149	-34.3355	-84.2304	-28.5686	134.191	125.759	68.9682	111.458	129.3	120.131	128.508	101.751	142.302	140	107.935	77.7759	69.0638	145.188	202.385	156.526	37.9669	59.206	29.7917	8.50629	47.3208	-42.484	-26.7405	-27.9341	-98.1872	-71.6835	-89.6753	-71.0098	16.9885	78.0005	256.514	604.749	925.133
42	-637.829	-357.703	-346.716	-518.598	317.579	119.802	172.289	291.977	195.373	214.375	66.6418	114.131	113.58	137.637	113.534	189.16	-11.6236	-34.6657	22.2949	-35.8196	-22.3721	-30.4836	99.8873	-46.2607	-82.4944	-73.7568	-137.127	-80.989	-247.833	-109.086	-119.993	-64.1289	-81.3194	-21.7812	38.1496	161.735	145.852	113.514	303.842	200.529
43	-144.916	-69.4933	-65.3933	-93.1639	-41.6038	16.1272	42.0084	121.469	121.748	56.423	89.5851	16.5782	36.0524	134.713	109.887	44.654	45.1176	93.7257	14.5288	44.2824	43.4636	102.241	89.014	7.57586	-36.5909	-37.0005	-0.920458	6.93859	-4.90047	19.0213	-43.8156	35.8612	192.55	441.771	750.609	1138.21	1558.81	1980.64	2356.44	2690.06
44	27.4431	3.47673	-19.0774	-62.1175	-42.0012	-39.6917	97.6505	232.108	208.308	118.547	6.57005	-17.8282	-39.7622	64.7567	-17.1653	115.085	8.8512	-15.2946	-22.0098	-46.8919	-12.9204	50.4743	134.173	138.968	281.057	750.54	1662.06	3505.95	5816.88	8765.47	12034.3	14584.3	15959	16212.3	16172.6	16124.8	16071.7	16015.9	15957.6	15898.5
45	-452.575	-231.63	-175.408	-99.1563	-46.3654	10.5805	6.42798	252.26	64.157	-67.497	-22.939	11.7527	50.2145	64.5762	83.8106	44.2152	53.0062	15.0854	20.4343	35.2967	54.2215	97.7105	218.292	99.2841	61.8253	42.2841	21.5689	168.961	23.8191	26.7456	10.4653	-64.8665	-40.1808	46.3303	6.69708	-1.17754	52.7329	-73.3816	72.6673	-173.269
46	-29.2868	-116.18	-266.063	-235.141	-257.904	-221.036	-174.698	18.5704	-79.9586	-124.393	423.865	437.144	407.823	447.41	323.423	299.98	235.82	179.406	175.747	172.683	58.728	68.5887	196.589	-78.1806	-110.733	-167.297	-211.305	-164.315	-311.595	-405.316	-432.255	-462.927	-477.47	-492.912	-454.087	-341.367	-135.529	115.231	1229.48	2497.7
47	-351.429	-116.433	-64.0383	-59.7594	40.5378	-9.17969	85.2944	215.688	113.841	68.5424	-10.4496	35.2877	-61.4998	100.137	-7.09506	33.6831	-3.46043	-0.121683	145.028	-35.2647	-3.30108	9.77915	78.9347	25.0205	-13.6457	14.4278	8.59183	62.3305	-57.7588	41.4098	38.3023	37.1611	76.0593	23.604	-16.2376	100.75	-27.6545	-34.933	126.914	31.6337
48	232.149	8.3517	130.743	26.3662	183.398	108.67	138.57	278.047	193.439	-13.96	-79.8699	-143.619	-157.659	246.482	-85.2418	-206.231	50.9897	-77.1181	283.734	-114.607	-108.372	-149.062	37.4684	-13.9177	-184.633	-130.219	-155.32	-22.7379	-205.334	-203.15	-72.6107	109.73	83.6646	-84.9554	-54.1242	184.38	159.422	143.681	319.868	296.226
49	-69.4805	-176.436	-233.718	-361.053	-226.236	-307.982	-155.696	174.433	58.5873	-116.606	552.676	518.573	517.386	625.885	331.328	245.665	127.685	311.265	184.759	-22.2421	-47.013	-107.2	-165.711	-142.172	-335.136	-211.016	-216.485	-234.11	-127.356	466.622	1208.15	2340.73	3960.54	5674.3	7427.8	8960.99	10263.7	10938.6	11317.9	11237.2
50	-215.9	-189.051	-146.363	-104.722	-1.61332	-58.2412	-11.4469	57.2625	98.4694	119.919	43.5687	40.4898	128.037	92.9136	47.0506	53.5446	87.7239	59.4836	156.865	124.071	64.5814	3.90618	116.855	39.1793	14.2136	53.0125	7.1091	-53.2081	-41.6507	48.5957	-67.0425	7.85169	-5.2272	-12.009	-25.3723	-30.8312	-45.842	44.4922	154.219	35.8307
51	-372.379	-150.901	-43.2262	-49.8315	34.665	-14.8483	48.2615	81.0137	70.6946	50.3316	32.6469	22.5808	14.0363	74.2112	67.0571	38.7991	4.08059	-17.4368	116.495	32.9342	46.4009	55.1561	87.161	81.4043	72.0244	-6.18427	-21.6093	104.027	10.9535	65.0841	-3.84757	15.9963	59.2352	53.2997	17.8234	-12.6496	-16.0944	-17.0693	17.6609	56.0491
52	-642.54	-619.4	-528.765	-573.884	-273.596	-527.993	-784.138	423.261	371.332	345.62	351.994	209.911	234.059	422.024	354.901	180.165	303.683	263.026	435.434	379.847	297.546	210.274	176.656	180.935	122.393	55.1033	-15.8825	45.2323	79.2669	15.8766	80.2528	-31.4752	39.2657	38.0462	87.4409	-182.793	-192.818	-171.669	-166.066	-266.095
53	-388.269	-444.956	-827.335	-134.773	-28.4455	-178.692	-64.9629	232.606	313.037	309.163	145.944	8.20257	48.8774	171.959	127.758	296.808	133.317	126.631	202.206	124.173	100.466	61.2656	304.603	13.8116	134.17	20.7611	-60.8404	120.196	-99.4988	82.0418	-8.47886	-19.9114	67.2546	-82.8384	-147.32	-35.0038	-37.1061	-111.626	156.325	-131.178
54	-1040.3	-1034.96	-1034.68	-107.936	-45.6312	56.7467	115.39	349.358	247.415	234.32	30.8816	-14.9152	48.7862	240.98	132.059	139.506	117.482	39.8312	211.363	35.5978	47.1647	89.5615	449.461	162.372	9.02572	-89.1418	-120.279	36.1251	-98.9516	-114.341	-88.4036	-182.396	-45.3133	-39.6214	-112.243	51.1128	73.2497	-109.369	132.852	46.0489
55	-1136.82	-800.025	-524.545	-303.74	-140.983	-188.013	-100.162	103.217	119.582	62.4288	79.1146	47.7913	84.5455	200.652	121.301	178.31	237.981	-97.4643	-51.551	-58.1218	-6.83726	-11.8073	93.2676	29.1812	36.1803	38.119	-7.98357	60.4715	45.9486	56.1051	53.0776	28.247	38.5845	95.4997	-7.38908	148.268	37.2096	-18.3945	88.0951	-38.1539
56	-607.703	-461.63	-228.865	-64.1886	51.0001	-58.4968	43.5819	228.838	162.645	88.4335	103.456	41.6466	31.1174	138.57	1.9844	-18.26	44.4353	-44.8602	28.608	-57.1861	-49.3334	-65.0625	86.9978	74.3588	196.403	404.872	834.182	1533.31	2388.96	3231.22	3990.64	4745.67	5395.12	6002.98	6535.88	7039.16	7492.61	7962.18	8345.3	8667.63
57	-564.049	-324.937	-288.154	-124.543	-27.0581	0.734571	54.0806	254.734	183.184	101.15	63.0857	34.3232	-5.58513	166.775	28.6222	-62.3843	29.5158	-44.2239	168.638	-144.414	-75.3403	-11.394	3.13321	-50.2173	-39.5183	79.1442	400.34	931.545	1611.57	3136.32	4810.49	6640.99	8445.93	10210.9	11849.1	13361.3	14757.9	16072.1	17280.4	18361.4
58	-533.062	-307.908	-281.328	-227.062	-145.704	-118.437	-18.872	164.514	113.675	-19.5711	-58.0966	-50.5668	-15.258	319.106	131.243	-2.23259	148.47	191.263	361.394	85.4059	-8.79785	156.181	117.512	112.992	84.4299	132.339	70.1011	189.362	14.7794	-63.5193	-5.29153	-82.814	-44.367	-87.1519	-161.085	-4.6998	-29.3445	-0.834502	-40.5296	-138.985
59	86.1902	-180.957	-273.934	-192.675	-158.185	59.1211	-50.1604	119.979	237.686	71.102	30.1684	-89.7736	28.573	232.859	22.716	34.2373	38.9213	61.4901	311.639	-20.4249	-79.7222	31.0332	11.4942	81.5864	15.8909	106.539	-19.0495	146.9	28.9778	43.6855	-2.68833	-62.6711	17.973	-40.7639	-106.467	7.86189	-121.218	21.2818	102.342	-147.458
60	-1627.11	-191.042	-206.898	-165.696	-147.384	-102.349	-62.1598	120.037	206.436	78.4555	159.577	28.2301	37.6589	191.215	227.163	38.3384	115.914	-3.05328	219.386	-35.3288	-68.8887	72.0135	53.5114	-63.5241	-35.9539	-23.1898	-43.2473	27.105	28.9329	-11.5196	156.933	-97.7128	-85.8566	-42.9844	-40.1082	89.665	59.5673	-36.5354	101.925	-95.8965
61	-772.427	-892.397	-894.351	-1012.21	246.959	303.618	426.295	434.22	448.126	224.688	331.896	278.039	173.455	498.696	70.5073	-18.3791	68.4699	-146.121	135.448	-65.3202	-239.649	-206.505	-252.269	-336.822	-409.664	-439.299	-419.486	-372.95	-288.167	93.8064	579.387	1729.02	2977.34	5109.73	7414.84	9108.65	10019.6	10059.4	10009.8	9954.07
62	-1097.57	-779.258	-462.01	-228.696	-238.402	-131.714	-79.8794	5.71979	111.987	-11.9406	58.2358	15.2059	5.36762	111.143	54.6972	64.4428	74.0751	94.2761	261.762	111.031	121.005	137.898	130.43	114.503	75.6021	90.5095	64.1488	102.251	28.7572	55.7564	19.7786	35.1545	-21.4808	20.526	-12.7315	-66.6637	-22.8109	-68.5588	-86.146	-2.5977
63	-245.235	-99.6072	9.41029	15.3003	36.734	75.7414	49.5816	110.36	112.874	17.3126	4.57602	5.82239	-27.1461	59.1129	49.2991	-82.5679	57.2282	-98.5075	43.7545	-150.597	-180.105	-143.864	-194.005	-294.884	-295.989	-278.244	-330.643	-293.338	-388.697	-400.294	-545.355	-547.211	-617.65	-568.237	-674.66	-676.395	-733.821	-781.723	-776.381	-836.545
64	-595.899	-708.545	-657.016	-559.562	-49.1889	-1.69786	-35.7528	203.567	179.784	111.715	180.988	115.84	119.115	368.259	163.049	135.779	173.259	136.528	248.669	198.638	78.1656	163.476	69.0959	103.991	14.5128	88.3611	70.8727	111.126	57.0218	56.0923	15.6334	18.7533	-18.8631	-84.0614	-28.4879	-28.2072	-85.1487	-139.164	-70.1135	-139.281
65	-2211.7	-1788.15	-513.086	-353.744	-153.3	-102.174	-89.1945	65.3244	125.928	33.5884	64.4811	85.1805	-14.1821	195.544	87.5479	54.9708	127.389	82.8509	290.645	105.358	1.65434	58.5057	56.6152	48.3662	70.4568	134.684	114.568	153.407	136.388	56.659	-31.5988	77.5329	-2.08045	-81.9408	-66.4965	-40.3766	-28.5725	-157.083	26.0753	-131.086
66	-690.115	-259.479	-118.034	-98.7145	-44.1124	-10.1524	-27.0001	168.371	52.8635	57.5031	72.653	12.8979	-17.5963	159.894	40.9191	32.7095	68.5385	40.683	225.99	1.29381	25.176	41.1622	-7.87614	-24.8395	57.5032	103.294	23.6878	11.045	-11.6461	71.4383	52.6243	45.1756	-14.7279	26.3455	-60.6473	-7.28344	41.9313	-73.88	90.0252	-39.5943
67	-288.033	-82.5995	-107.37	-77.1263	-77.8039	-37.9856	-4.10094	79.7499	-1.81293	20.8781	37.8128	-5.99078	17.9283	201.018	79.2943	-10.6784	79.7389	-36.956	202.999	77.4084	27.9241	49.0042	23.4362	172.397	25.549	19.8485	-0.259075	77.3523	2.96502	72.7824	-23.1537	-12.6372	3.74573	-3.13901	0.207706	-57.8263	19.311	-91.0011	-82.4378	73.9235
68	-704.445	-400.014	-230.524	-145.973	-93.2457	10.8961	-7.48185	-1.79182	18.5564	43.2602	11.4122	-2.89263	-6.58671	81.8812	40.5553	44.1882	104.692	58.0179	106.018	50.387	55.8913	64.8135	84.1284	95.9898	36.3777	34.0419	88.0509	51.6243	9.07326	62.9836	137.698	-10.7404	-22.5389	-3.21135	12.7408	-24.1069	-21.0126	-45.7517	-64.8098	-72.613
69	-539.079	-241.589	-139.461	-130.664	-65.9648	107.624	-30.1061	-15.1653	28.8227	-5.80377	96.4325	11.3497	23.576	200.683	84.0417	-19.432	61.1273	95.1284	64.3288	57.5206	100.871	0.170622	76.9183	83.5991	-30.5672	36.903	36.7776	11.5892	65.1069	3.51751	-12.8392	-43.5704	-36.818	11.8012	-59.4725	74.1129	-45.0077	-17.3368	93.7689	-92.8013
70	-3.95051	-110.622	-240.054	-154.042	-271.284	228.195	-216.065	101.186	89.1875	-5.89537	34.0814	5.58308	134.076	451.345	13.6658	152.134	24.7846	40.2929	376.272	41.6594	15.8808	-59.5388	-145.325	-75.7626	-90.5794	26.4143	39.0379	142.269	266.77	93.5792	-143.742	-209.857	1.79938	192.698	-41.7153	-110.855	-40.6016	-82.1768	114.882	-91.1498
71	-91.8636	17.0497	-159.387	-90.6837	-71.8984	-46.8284	-63.2976	-10.4972	86.2983	218.699	59.8585	-53.1273	122.397	209.01	420.532	10.0534	50.6957	211.764	-46.7845	-157.951	-26.651	-86.2299	288.724	42.6233	-31.4314	87.102	124.251	201.96	154.668	119.34	123.53	44.7852	21.4524	-56.7039	51.4234	49.6511	17.4515	-182.19	22.4924	-161.825
72	0.441486	-152.435	-186.004	-101.403	21.9202	49.5748	5.08429	49.4927	12.8609	139.744	29.3966	62.2167	61.1418	34.5148	34.5135	7.47366	56.2867	62.9421	87.9393	67.4917	-24.1501	-3.17486	-42.3014	37.8448	-4.55537	5.09843	-61.6059	-74.091	-78.5957	13.7831	-76.3215	-105.582	-74.1996	-31.9347	-65.1384	70.6395	14.9005	62.516	98.7251	127.445
73	24.2326	-90.5906	-62.6504	-20.5073	-45.0338	31.0968	-7.99573	39.4566	-24.3874	-3.90991	45.6588	48.2085	10.0759	70.95	70.9269	-101.193	-82.2075	-68.3757	7.15016	9.83338	-11.7615	28.4566	127.441	133.677	191.775	282.258	362.703	419.115	454.074	525.598	580.554	702.313	710.576	800.668	887.233	965.263	1040.8	1105.47	1153.93	1205.59
74	-1593.4	-28.7914	-64.5411	-89.2556	-63.1722	66.9171	116.771	144.724	123.332	30.576	68.1607	-56.0352	70.3534	140.327	60.41	-48.8281	-38.8576	-68.5629	91.1678	-33.4982	21.4644	280.636	697.442	1582.7	3265.42	5575.38	8686.03	11971.5	14156.3	15057.4	15045.3	15018.7	14986	14948.7	14908.7	14866.6	14822.8	14778.1	14732.3	14686.1
75	-534.391	-471.773	-223.949	-147.322	-47.3822	24.1177	27.9598	109.428	122.775	133.059	150.29	162.424	-82.7927	6.38733	17.5945	-57.0614	-9.03795	-9.88281	41.9741	49.3477	-22.3604	29.7502	38.0453	27.357	-1.01612	-22.4423	23.4595	71.8443	23.5435	51.0278	8.93153	20.8999	28.8139	61.2467	69.2005	35.9712	5.11699	21.0923	32.8926	-15.82
76	-752.828	-377.952	-217.936	-119.156	-198.722	-57.06	-62.5344	67.0756	47.2099	109.754	99.1977	14.6176	44.3683	122.72	138.698	43.3421	78.8615	191.008	285.713	131.69	80.5674	161.484	74.2254	118.901	29.6641	36.8296	116.576	115.492	10.1353	80.9925	14.3331	16.1614	-39.2442	23.1526	-55.0102	1.70428	-37.8689	-96.3803	-48.7456	-116.049
77	681.408	591.065	657.928	877.237	1011.4	1114.56	1199.16	1264.95	1308.62	1344.54	1372.25	1431.95	1497.69	1541.21	1566.13	1577.12	1610.96	1680.71	1715.03	1754.61	1761.42	1790.22	1826.45	1861.37	1896.69	1932.98	1965.65	2000.79	2023.78	2051.04	2078.21	2107.04	2134.47	2172.79	2222.34	2272.88	2327.34	2385.81	2448.71	2508.47
78	-475.711	-129.819	-29.8203	25.3061	51.8503	84.109	38.1757	110.489	90.6316	118.991	52.0736	2.77182	-22.8181	120.433	6.49083	-7.94277	20.5908	-4.16243	131.945	83.3869	220.103	521.454	980.732	1849.04	2735.23	3662.97	4639.37	5498.76	6316.31	7056.12	7756.02	8383.61	8950.92	9502.04	9981.28	10456	10861	11251.4	11589	11939.5
79	-409.458	-348.154	-145.824	-45.091	-24.1341	67.4294	67.2984	107.203	-50.0119	-8.1474	12.065	-14.639	-15.5269	88.6114	41.109	21.6956	41.1263	38.2551	155.697	65.8297	82.5634	47.404	52.6866	86.0008	16.3425	41.782	72.656	63.8288	58.4897	19.0387	28.5927	-6.38781	16.7663	48.7294	32.998	-26.2435	-11.1384	-48.2482	-36.1602	-44.7851
80	297.022	103.302	404.58	617.017	784.585	898.806	1040.98	1384.92	1735.33	2002.3	2057.61	2106.9	2248.73	2263.35	2262.7	2279.22	2315.31	2428.45	2418.54	2476.93	2529.29	2524.66	2575.8	2543.29	2593.11	2625.11	2664.4	2716.98	2782.45	2769.78	2780.61	2770.24	2809.84	2911.79	2922.39	2976.16	2895.26	2917.63	2992.43	3182.07
81	1972.78	1471.11	872.524	536.042	320.883	192.959	69.4726	-11.3608	-81.858	-167.793	-217.664	-245.324	-252.079	-228.496	-254.022	-265.301	-242.511	-239.528	-180.528	-221.163	-199.69	-181.725	-162.278	-136.149	-97.3019	-93.9785	-80.0209	-64.9793	-48.4962	-10.8625	-0.341488	39.0142	64.5144	77.4439	105.071	141.102	179.771	203.095	214.983	248.098
82	-443.982	-526.055	-391.315	-272.281	-277.72	31.4573	60.008	152.127	87.3629	127.72	68.4858	119.562	109.932	363.527	144.111	70.1218	108.967	57.0422	264.212	110.584	63.6656	113.89	127.665	93.9196	84.4256	229.786	111.387	194.242	65.2889	63.2084	14.1277	-0.117482	-32.4439	38.9619	45.3247	-14.1747	-87.79	-103.849	-83.2381	-165.686
83	-8.72391	-2.84026	-1.53931	-0.982807	-0.0216389	0.425794	0.071106	0.211862	0.561613	0.425884	0.578437	0.50807	0.132861	1.14221	0.644592	-0.00314254	0.210466	0.559891	1.10785	0.132155	0.0335851	0.150071	-0.508079	0.137409	-0.199772	0.525139	0.671056	0.372059	0.995614	1.1431	-0.0355272	0.751334	0.116669	0.199324	0.431848	-0.0660264	-0.115716	-0.632324	-0.373995	-0.814212
84	-133.45	-146.206	-99.8248	6.62735	35.7648	33.8931	41.1959	97.1427	95.5313	97.7671	-56.664	-69.9196	-35.8787	76.509	14.5668	11.0452	38.5289	26.79	75.2773	24.0399	17.8118	19.0805	0.795976	9.81936	-10.9173	27.7617	18.9496	6.15225	13.4141	5.23847	59.6515	130.374	282.586	513.933	832.718	1234.43	1622.15	1998.52	2331.44	2625.97
NTC	-32.3163	-37.4013	-24.3889	-17.0126	-3.97831	-10.183	-0.92499	8.0253	5.28134	-1.69847	-1.93863	8.91738	4.90546	14.2156	7.59592	-0.712375	11.5909	5.63103	16.4825	9.37836	8.96915	7.9872	8.42292	6.07694	4.68131	9.32918	3.86191	4.54206	1.90705	-3.79952	-6.07085	4.70326	3.44634	-4.81026	-1.11396	-7.67587	-5.25789	-9.52104	-7.00741	-2.58574
85	-679.905	-437.943	-303.885	-80.0253	-89.0064	-19.9677	-135.251	-216.817	-132.158	-39.3895	39.994	43.1066	89.7014	58.3723	78.3267	56.7406	73.8538	33.5767	73.7839	137.913	91.6732	97.0017	126.077	87.6848	74.9922	69.39	81.1348	63.921	61.4045	30.1383	33.5039	5.98806	-1.58458	-53.021	2.62755	-36.3902	-41.121	-53.8863	-85.1359	-77.767
86	-299.813	-138.16	-94.7779	-32.3185	-29.0405	-45.3997	-10.65	24.2499	-3.09792	61.6781	73.4267	133.83	161.71	76.6738	73.6084	78.4814	234.659	5.42321	-1.3174	77.6695	90.112	-23.7273	35.1168	-48.1411	-5.30018	-78.5294	-82.6559	28.2356	51.4958	172.42	449.751	961.775	1867.08	3479.42	5415.99	7658.53	9923.18	12087.1	14067.7	15901.6
87	-96.175	-113.892	-83.8602	-10.1396	-25.0617	74.9999	45.2819	17.2625	45.8872	0.871209	38.263	54.3789	54.2741	2.66588	19.2019	-34.8573	110.762	13.9565	-22.1205	24.6675	0.798343	-62.0589	5.87422	37.7046	226.092	506.255	943.367	1810.8	3603.17	5915.46	8836.48	12022.1	15127.3	17925.7	20381.9	22155.8	23113.6	23389.3	23386.7	23377.6
88	-165.735	-163.507	-89.3731	-98.9888	-91.7822	-122.597	-16.8678	-82.6431	-49.7557	75.0534	51.0986	187.957	60.9517	-159.6	48.559	73.021	172.066	197.289	69.1697	146.311	157.11	106.412	340.152	116.497	112.181	94.8832	114.421	177.912	70.4096	116.984	109.137	127.954	-46.2298	69.9671	-12.0205	-124.627	-140.761	-85.2785	-202.729	-120.158
89	-120.488	34.9311	-18.6719	1.38317	19.4378	17.2666	-4.31278	11.9481	-44.8015	-45.9843	119.665	140.339	131.623	86.5363	79.3494	6.92363	86.061	19.6724	130.452	8.82701	70.8513	-67.9331	-38.0154	-54.7228	156.37	63.9493	399.837	541.011	977.182	1375.97	2302.23	3265.31	4276.22	5267.74	6195.01	7007.54	7678.22	8266.94	8806.04	9330.9
90	-52.1956	-10.2937	-118.056	-94.9263	84.9067	-32.9172	11.3882	83.6945	39.5407	67.4463	9.03214	-5.59455	139.107	180.992	97.8547	57.1603	69.5475	83.5238	-77.1655	7.59741	-30.8866	15.9135	7.67056	-114.108	27.7616	-153.386	-0.765781	67.1566	127.2	203.945	680.554	1278.43	2641.13	4705.03	7673.18	11034.9	13358.6	14432.1	14432	14418.7
91	52.4644	145.822	238.379	114.075	13.5189	76.0451	31.8857	-27.0052	141.228	-43.1096	-61.2396	15.0212	-23.6912	-85.7401	-102.259	-77.3149	-26.9872	-94.6528	2.22041	34.3223	-8.87726	22.294	-36.2603	-118.357	45.4101	12.0385	-57.8322	6.27882	-73.7982	68.5003	-26.1894	80.1394	162.678	-58.9517	88.3479	59.8956	54.7101	86.1466	7.59121	28.387
92	-84.6558	77.4491	51.1845	66.7062	84.9995	315.827	541.565	656.298	682.974	710.017	778.31	876.274	906.184	939.343	972.49	1070.93	1094.68	1143.93	1195.24	1274.93	1325.52	1351.49	1389.04	1414.29	1455.78	1482.78	1510.36	1505.39	1516.5	1486.47	1522.06	1554.38	1578.38	1585.74	1567.03	1589.32	1556.67	1564.4	1601.37	1679.27
93	-267.538	-161.864	-147.735	-151.184	-62.9635	25.4688	22.9335	59.0286	61.704	38.2709	113.642	172.212	176.017	105.886	102.148	127.67	119.401	159.761	59.1476	109.749	138.075	59.1128	89.7099	41.809	90.8489	-4.00499	-4.58455	5.4828	-33.8826	-96.0263	-101.909	-118.326	-127.54	-133.649	-108.092	-98.5805	-21.8751	100.107	267.301	508.612
94	105.803	121.672	152.728	67.3951	174.063	201.607	106.158	94.0349	23.2512	13.5771	-27.3375	20.3666	17.8864	18.2084	75.3112	57.6592	93.125	-7.48767	-42.4711	251.958	155.366	77.7636	109.803	-36.5045	-102.461	-183.069	-206.732	-250.746	-345.107	-383.42	-481.87	-532.471	-585.289	-664.422	-718.888	-846.327	-890.944	-934.211	-1049.59	-1101.46
95	-623.817	-179.465	-202.43	-165.364	-102.1	-34.6739	-134.808	-22.1079	14.8105	37.3293	72.3987	71.6876	140.224	100.957	104.215	120.926	133.508	150.444	128.945	109.578	137.241	208.566	187.174	49.972	99.6168	94.0629	41.7374	120.186	60.0612	5.94367	24.416	-11.1107	9.43437	-37.6489	3.84121	-81.9867	-72.7951	-95.5671	-34.4931	-118.123
96	-113.53	-547.955	-511.112	-169.281	298.399	-20.2348	-125.475	52.3236	-16.6363	33.3363	7.50387	84.342	-21.8642	239.099	187.475	51.886	434.526	73.6336	-47.4627	89.5717	-19.1407	-30.7192	34.5032	-25.8384	99.8153	54.6491	0.939828	70.0314	85.0252	12.0575	-114.126	-47.5439	-156.794	-180.526	104.511	-47.6103	-17.1234	31.0798	-1.58037	21.6298
97	-424.295	-324.747	-46.72	-27.6111	161.515	-1.98715	-15.5933	-26.3015	45.0827	115.763	70.8088	46.0482	100.107	-139.258	-54.5054	-141.375	-30.968	2.33795	-17.3378	-80.1776	140.953	-105.397	141.443	-62.8008	70.3229	-3.03859	-67.8876	-66.528	144.282	71.4427	203.53	466.719	844.594	1694.37	3286.31	5270.53	7615.23	10036.7	12250.7	14289.1
98	250.92	242.442	-12.8338	121.14	-6.6088	54.4343	114.696	-30.1632	20.2424	60.7221	-20.3517	-63.2078	-40.4996	123.228	613.398	2359.23	2198.99	2126.09	2151.5	2160.87	2121.5	2069.45	2096.59	2080.81	1975.26	1861.8	1776.9	1699.65	1573.62	1475.5	1418.15	1387.58	1398.57	1361.39	1301.78	1217.39	1158.5	1119.95	1077.78	1043.6
99	-32.4162	-111.582	-31.1825	-132.377	-123.407	34.1116	135.834	-45.5742	102.82	89.2073	-108.806	12.5677	89.6522	0.342366	107.501	160.78	-5.2765	-4.85766	-66.8095	184.957	-37.0751	-5.08393	21.9472	-92.8346	146.915	11.3213	-84.436	197.352	52.8616	-41.5202	-0.518502	-18.0896	32.5463	-21.9984	-73.4385	-106.07	44.6837	83.9316	-115.322	107.056
100	-114.537	-96.5961	-13.2844	40.313	-22.0503	125.868	-32.4696	-36.3267	-122.056	-62.6975	-91.4458	178.168	-7.11963	11.5274	289.326	-246.905	-188.77	77.4096	13.9221	131.934	250.045	85.5342	249.927	256.043	237.5	144.83	100.571	-109.787	-1.51148	-63.8149	89.8063	4.61288	49.4693	68.251	32.9211	-40.0783	-13.4251	-167.34	-38.5467	-25.437
101	-997.503	-802.839	-830.915	-1098.75	40.2046	213.027	167.475	93.9459	108.812	154.326	165.71	374.616	160.144	56.1169	300.886	149.21	542.741	52.1074	-52.6447	253.332	148.022	-36.9121	-83.3315	117.492	265.951	-10.5421	143.597	-56.3944	51.2632	-56.6464	-149.495	-85.7024	67.0734	-55.1843	-108.52	4.92895	-88.8507	-173.834	46.265	-285.989
102	-444.882	-140.784	-132.868	-45.2912	-66.7822	-3.52994	-93.3969	-7.99105	-18.0002	76.3458	-19.0055	112.785	132.839	12.9042	32.566	71.2328	75.7015	131.645	79.5772	119.557	131.687	68.7461	81.2455	23.8533	193.478	11.7431	-24.1373	-15.4679	51.0919	-17.6055	26.2905	151.133	98.806	21.6114	-87.1331	-59.4298	-33.3119	12.2914	-84.9503	-87.6025
103	-30.2768	145.345	243.497	178.532	179.822	330.462	442.494	541.068	2065.36	2144.26	2239.62	2290.56	2283	2338.43	2325.3	2371.03	2319.49	2344.9	2362.48	2415.83	2459.85	2495.84	2517.65	2549.31	2557.29	2574.33	2559.87	2546.85	2553.84	2651.08	2690.96	2695.68	2707	2741.03	2776.36	2743.05	2748.33	2789.39	2808.51	2800.71
104	-326.754	-163.975	-228.681	-124.352	-102.488	-57.8381	-21.97	28.3307	32.1478	4.8969	31.2741	72.0333	131.108	87.6991	147.524	142.493	118.546	58.7965	121.572	101.919	88.372	71.7368	265.476	98.4727	95.7914	61.3628	68.0678	49.0506	-20.6878	105.022	6.33891	3.51219	27.5885	-28.0723	-81.0062	137.632	-82.7167	-88.3169	-133.715	-70.9797
105	396.244	313.279	494.246	658.995	776.997	1022.96	1153.23	1143.56	1183.42	1217.54	1273.51	1321.83	1345.51	1358.44	1362.86	1384.38	1388.04	1384.87	1369.56	1401.52	1456.15	1508.26	1508.33	1520.16	1517.98	1524.5	1538.97	1548.58	1564.86	1537.44	1576.95	1584.53	1582.27	1576.6	1597.55	1625.83	1635.96	1641.97	1675.85	1717.72
106	-467.21	-465.989	-394.424	-454.35	-335.726	-301.422	-230.463	-226.852	-178.51	446.95	458.817	465.614	343.276	331.516	330.307	365.901	273.321	239.656	132.315	187.699	185.996	165.494	213.572	105.15	17.5677	-67.6376	-80.6742	-140.864	-210.505	-125.361	-204.145	-272.588	-175.537	-215.411	-147.646	-63.5944	123.732	427.166	1282.05	2232.55
107	202.51	-33.12	51.6816	-44.833	25.6464	-11.0787	-21.6027	30.3334	115.695	14.563	-51.7876	46.261	-11.1756	43.1882	-13.1014	-104.591	179.879	553.926	845.878	941.304	1152.27	1324.06	1405.55	1475.31	1488.91	1512.95	1546.59	1561.41	1612.27	1614.62	1637.29	1675.25	1734.78	1796.36	1751.12	1728.25	1675.66	1684.11	1679.52	1703.9
108	-1443.45	-1566.48	-1391.72	93.5419	109.522	62.3032	69.8593	164.077	69.4639	116.812	174.957	134.758	151.702	215.861	150.45	89.9724	145.179	43.6614	-75.5843	8.4208	208.257	-25.1643	254.135	170.705	-19.0669	102.682	-49.2998	110.461	-76.2284	55.9887	213.714	-49.7458	36.1715	-96.121	21.3327	-135.068	-49.0879	-214.864	-45.5655	-170.551
109	135.184	213.221	163.677	237.241	-87.0619	-58.5874	-37.2712	-14.8057	-19.4707	-1.03811	9.30448	-20.3671	162.99	141.743	147.508	128.783	121.513	96.373	14.0477	43.6215	76.7206	5.27946	43.4184	-46.1926	56.7581	3.33404	47.0822	311.611	654.174	1337.88	2554.84	3912.5	5385.79	6849.83	8145.8	9284.63	10258.6	11154.5	11955	12700.8
110	111.882	35.2633	-41.7152	-43.0759	-0.629638	6.63667	58.5225	70.4179	106.075	81.8805	27.7416	37.3221	33.8053	-9.79211	-2.42558	-29.3328	115.633	-37.6761	0.754886	45.315	21.7781	-5.64421	13.6848	133.497	-1.42339	192.146	91.2249	4.40719	-12.7848	88.3617	6.13741	99.1223	11.0877	-28.4306	-0.0411384	44.7726	96.3594	54.2203	-73.4215	-66.7187
111	-157.78	-174.098	-185.66	-39.1157	-99.7981	-110.841	-43.1203	-4.44683	-18.5785	70.6324	23.4995	28.9281	112.417	-7.32666	53.1572	105.254	78.9168	66.4399	14.515	341.778	242.745	269.714	255.869	161.756	185.279	138.924	140.749	59.5709	49.4009	58.6794	65.7012	-13.6902	-49.5162	98.7653	-52.0899	-43.9195	-122.977	-147.277	-66.1872	-136.373
112	127.698	120.373	108.35	113.617	61.9403	81.7625	31.8529	114.56	102.141	34.1107	-29.4365	2.16177	-19.2574	-25.0094	-25.8269	-17.6232	-13.5544	21.0657	-85.4834	-84.0803	9.07603	-59.5997	11.1486	-41.5683	-10.2452	-10.0068	-67.6404	14.0608	16.7454	6.48882	57.9437	11.1753	41.367	58.557	27.1999	132.663	93.7473	41.2131	18.45	130.157
113	100.962	-7.62226	16.0138	31.1427	-3.06847	3.50929	13.5652	-26.3794	33.5264	6.10456	11.184	-0.711337	18.8784	18.3754	34.2522	-2.9292	23.7273	-11.4829	-33.4083	35.4893	-45.3093	-35.308	51.0334	20.8693	22.4384	25.2888	-11.5217	-33.6034	87.756	-9.10691	109.137	226.578	499.404	961.281	1909.32	3303.06	4910.98	6774.75	8675.54	10558.6
114	83.5424	44.683	99.3051	132.407	235.188	247.029	311.792	284.036	392.552	424.702	493.75	538.163	542.871	608.93	624.855	598.176	678.796	657.084	707.479	763.503	797.5	849.336	890.579	955.966	986.156	1040.34	1082.08	1153.58	1193.59	1248.26	1300.25	1375.1	1448.01	1532.97	1601.57	1674.68	1750.72	1823.03	1884.05	1938.95
115	-401.622	-339.352	-10.8029	11.2899	-24.5989	77.8854	29.9481	15.3095	-1.67281	1.39308	39.2261	23.218	66.1537	118.712	31.3562	9.44971	13.3149	54.8966	66.5458	53.846	57.5244	55.9643	34.1932	61.6977	123.134	-3.4677	71.5528	40.1763	14.6205	43.3247	71.8941	-7.67948	-5.24506	25.814	46.7196	16.548	-14.7145	33.7102	2.42106	22.5166
116	-175.377	-43.5143	-127.923	41.5353	31.7979	-51.7159	79.8759	-237.754	162.777	-52.0477	149.024	121.613	201.291	87.4138	100.717	389.05	177.519	48.9464	7.09501	35.8565	-121.954	-160.061	-153.58	-236.479	-156.716	471.823	1007.29	1393.86	2647.73	3865.95	4999.8	6093.13	7041.88	7903.17	8610.26	9266.23	9853.41	10437.5	11019.5	11608.8
117	229.894	-17.5408	188.553	-145.122	2.30289	19.8507	-108.943	60.0079	95.197	88.2679	-63.743	20.3087	30.8386	-51.3852	-147.967	-1.48898	-42.7618	84.7553	-227.622	204.249	10.1282	179.761	210.998	65.793	178.819	-9.28289	-21.5261	-118.184	-2.25125	-35.4067	83.9458	-48.9768	-46.4311	232.689	-18.832	-166.326	-106.97	-50.5439	72.0647	124.064
118	-490.785	-175.186	132.833	-41.6111	-56.253	111.19	-5.80667	-21.0918	69.8788	-65.7071	-54.98	77.798	9.4357	-38.6344	140.742	-19.0983	74.5803	90.9568	157.459	52.4901	-33.5702	-43.7888	104.687	37.9355	2.54514	87.4046	-95.3814	38.181	-17.1584	118.175	95.3314	-53.1311	-88.5345	192.343	-22.1837	21.0426	5.59591	-27.2551	78.2267	9.07364
119	-294.299	-241.302	36.7695	-288.413	-62.1039	-46.3689	-275.329	-225.241	-196.562	-240.678	-136.916	-106.118	-30.1605	175.009	336.956	314.59	377.975	340.658	347.447	208.103	311.369	279.042	428.521	105.902	70.9402	374.721	228.791	169.46	-100.188	28.4434	77.1595	-121.586	-209.89	3.0491	-49.6476	-122.176	-19.8346	-205.341	-236.276	-175.569
120	-366.966	-274.532	-82.7514	-131.539	-165.848	117.484	223.302	118.857	165.703	-30.6938	79.0686	60.3743	159.975	23.0123	72.1285	40.252	-189.714	-44.3419	-74.2148	-63.7848	-115.188	-60.1323	107.92	67.6955	-66.3823	-125.343	145.137	144.58	126.241	-186.594	-120.491	43.6257	-34.5776	18.5937	-125.653	-64.9784	-26.0073	199.858	79.7767	145.26
121	117.952	-27.4793	-143.092	-145.17	-232.362	-84.8166	-218.166	-106.491	6.9769	-61.8582	-78.1851	-34.6179	24.067	114.845	82.6075	-16.6933	164.125	22.9673	45.3738	301.839	507.678	508.322	349.561	264.23	229.895	246.694	131.491	400.643	-32.4739	36.3821	62.7142	-145.151	209.585	-37.8391	-16.174	-182.249	-112.049	-366.973	-411.262	-187.42
122	121.237	-4.00691	58.047	-38.2444	-131.493	-14.5509	-98.2611	16.8409	-38.9278	-94.5472	101.329	86.3265	70.5569	-25.3503	144.276	-3.92088	29.9293	13.5869	44.8971	-53.0306	12.8947	42.2533	66.2038	108.553	83.1707	56.2841	-37.9759	26.1009	-16.7867	29.6626	46.7807	7.22459	28.901	138.169	-96.7144	-16.6754	-33.2875	-93.8046	-111.814	34.2879
123	30.443	-19.8727	-64.257	-21.0074	14.4858	-5.14169	-37.627	49.1215	-23.0331	-27.5488	-81.1124	-48.3784	-57.5431	-104.429	-26.1023	-18.8409	-101.961	-27.7244	103.24	70.9644	135.28	137.646	219.472	100.948	150.739	22.4214	54.4442	75.6111	11.3447	62.2606	44.1182	-0.910935	29.8263	-63.0703	-15.4539	-70.7647	-29.6213	-134.625	-56.3983	-141.133
124	-307.891	-156.471	-130.68	-51.341	-34.193	2.63654	34.8736	5.10919	-143.406	171.172	139.613	210.457	209.469	167.866	135.967	124.029	100.031	75.0359	39.2972	-3.89193	43.7323	-2.73061	-10.982	-115.599	-102.976	-179.125	-171.807	-202.017	-127.426	-102.83	70.3694	370.361	754.789	1175.31	1531.93	1916.09	2244.02	2566.85	2805.89	3044.91
125	-1015.28	-146.292	-84.7772	-95.0616	-145.783	-125.427	-97.6714	-137.624	-68.4783	-51.8702	-41.4863	83.9102	105.688	99.1124	104.231	161.634	159.937	116.088	216.02	137.267	118.342	160.274	101.456	30.4494	71.745	16.535	6.22426	132.574	-46.2582	12.1451	15.8809	-6.64153	-48.0921	-30.0699	-58.0395	-28.3256	-92.849	-123.015	-39.0613	-102.646
126	-579.385	-366.475	-110.78	-83.5106	-99.521	-54.7453	42.3155	7.28832	17.0453	75.6635	98.3725	26.7587	46.3797	57.7884	-35.9788	-19.2079	103.09	6.13473	48.8299	88.0048	131.866	91.3052	71.9941	81.1715	105.104	-44.2591	26.4081	18.0981	59.3178	25.3957	62.1081	15.1724	-44.7702	7.93375	-57.5816	22.7308	5.75091	-80.3448	3.42866	-96.4301
127	-219.644	-406.418	-260.731	-214.75	-149.975	-33.8077	-57.5808	-29.8683	-17.9035	-3.36673	-22.3505	158.293	116.887	156.767	99.8255	89.4398	163.018	147.42	128.891	223.535	107.709	71.6901	152.309	53.8958	221.899	60.0094	110.27	114.002	44.1396	-14.2133	44.4899	-14.4749	-56.3348	93.2847	-29.7506	-75.5306	-132.992	-132.616	-136.679	-118.642
128	161.258	227.437	381.183	508.245	639.307	724.721	829.513	855.301	924.71	1063.58	1204.87	1322.09	1390.33	1477.26	1522.75	1569.47	1571.54	1632.78	1696.74	1803.68	1871.8	1927.25	1957.8	2015.26	2059.46	2106.06	2124.73	2174.23	2201.95	2293.17	2327.57	2392.43	2416.24	2470.22	2528.62	2564.5	2625.95	2663.7	2693.12	2683.39
129	-28.1897	-23.0967	-9.83454	-7.81656	-8.18588	-4.62967	-0.448437	3.22667	-0.636672	3.65622	-1.55786	1.77196	1.74812	3.53575	-0.20901	6.50336	-1.15328	7.35531	11.4474	4.15063	5.04275	2.63501	4.21332	6.33186	8.97359	2.99668	-2.2159	8.13754	-0.557492	7.63327	2.14385	-1.81818	-3.15046	-3.7208	4.73061	-10.652	-4.32645	-3.52221	-4.63494	-6.03523
130	-26.0993	-27.0273	-6.39084	-7.74807	-6.81953	-14.0354	8.82309	-7.64644	-2.17667	1.14033	-2.75295	6.91426	7.24453	3.912	-4.97419	16.0752	1.505	5.76618	12.9328	1.59277	0.959848	13.1004	19.4857	-5.57688	-0.216453	3.35613	3.54514	-4.03744	-3.73686	10.063	-5.75981	-4.40822	0.360789	-1.70608	-7.83507	-2.96238	-3.71837	-1.9929	-6.11806	2.71371
131	-25.0972	-18.1001	-7.70565	-6.29599	4.41635	-4.11831	-10.8916	-8.29709	0.936352	-0.177333	-3.25249	2.67723	1.49244	11.6577	2.53188	-0.903056	6.79014	2.09735	5.31458	7.04439	15.9668	2.50873	13.5006	3.13299	8.93161	8.75887	0.387795	-1.95753	1.98586	-6.13811	-8.70133	-4.44848	-1.90094	-10.2685	-2.86641	-2.08677	6.71551	-3.36887	-1.87154	-2.74047
132	-36.0048	-26.7901	-9.51071	-10.1148	-9.64865	0.139141	-7.60896	-3.03267	-2.55622	3.07712	2.46207	6.16527	11.3658	6.40078	3.14481	13.1885	3.51058	4.56009	11.1668	1.14739	1.40834	8.97138	1.46319	3.24521	-2.98137	3.10261	-0.0627537	1.78591	-3.26421	4.82675	0.292011	1.91908	-8.72733	-0.079469	0.465145	-9.5143	-4.70687	-0.00226586	1.72725	-3.62038
NTC	-29.4157	-19.9546	-12.7839	-4.17506	-3.02852	-7.02548	3.4835	0.782277	-2.21367	0.973176	-1.06787	5.02918	2.59012	3.5302	2.09027	5.39073	5.98301	6.49258	1.61673	5.82953	3.39979	9.65536	2.88063	4.04221	1.79402	-1.56203	2.26904	-3.04	1.32333	2.49646	1.58929	0.935648	-2.11258	-0.579205	-7.52133	-2.49932	1.86284	-0.0814042	-4.84463	-3.89946
NTC	-32.3944	-17.9035	-5.16659	-15.6398	-10.4528	-4.06836	-2.80675	1.154	1.70435	4.7724	4.66548	-1.39263	6.15084	3.86907	5.18455	1.53703	7.36769	2.38343	14.3438	2.9419	6.91322	3.61063	5.89572	2.28271	5.07648	2.95352	3.76091	0.811118	0.956352	-3.11167	-2.27531	-3.61319	-3.12766	-0.628535	-9.09231	-3.84957	0.312389	4.02636	-5.57261	-2.98443

## Sheet: Figure S1.
Cycle	1	2	3	4	5	6	7	8	9	10	11	12	13	14	15	16	17	18	19	20	21	22	23	24	25	26	27	28	29	30	31	32	33	34	35	36	37	38	39	40	41	42	43	44	45	46	47	48	49
set1	227.489	172.833	105.238	75.9064	32.6882	27.6362	-0.960526	-26.1682	-35.8084	-39.2144	-34.4731	-53.2231	-65.3618	-65.862	-75.966	-71.2849	-70.2505	-72.5793	-64.1026	-56.8737	-20.3673	75.3036	301.433	731.862	1484.97	2656.98	4236.93	6387.86	9181.55	11853.7	14281.4	16349.5	18103.7	19532.3	20671.1	21519.4	22153.4	22651.1	23058.6	23422.2	23735.6	24014.1	24275	24536.3	24759.9	24975.2	25135.7	25295.5	25419.3
set1	230.347	175.855	109.857	68.2393	39.9892	20.7557	-3.73235	-28.1842	-35.9645	-41.9021	-62.2128	-56.622	-67.1237	-76.7029	-77.3999	-77.7742	-70.0556	-71.0626	-49.8676	-18.7296	70.0165	289.345	749.056	1577.22	2930.08	4986.82	7625.57	10856.4	14047.6	17007.5	19409.5	21195.7	22463.1	23333.6	23972	24452.2	24841.4	25176	25464	25730.7	25964.2	26169.4	26342.5	26497.7	26625.8	26741.8	26836.1	26927.1	27000.7
set2	462.009	488.119	504.75	522.317	558.617	964.999	5080.74	15112.9	22437.5	27459.3	29866.6	30846.9	31363.8	31687.3	31931.2	32101.4	32222.9	32302.1	32354.3	32397.7	32423.7	32453.3	32470.8	32512.3	32525.3	32544.7	32551.1	32553.5	32556.4	32543.7	32573.3	32578.8	32591.6	32588.5	32590.5	32592.4	32579.2	32584.4	32578.9	32571.8	32559.4	32543.7	32535.8	32526.1	32521.7	32520.4	32502.3	32486.4	32462.1
set2	50.9349	79.3071	87.9702	107.719	144.702	610.261	5189.99	15286.2	22124.7	26796.2	28983.2	29930	30418.5	30751.2	30994.8	31187.6	31302.6	31387.6	31435.8	31491.5	31531.4	31568.7	31600.1	31631.8	31653.8	31675.6	31690	31703.4	31710.1	31722.8	31740.1	31754.7	31770	31781.7	31791.7	31801.5	31803.5	31807	31802.8	31812.1	31812.8	31816.2	31804.6	31810.1	31809.7	31808.6	31806.2	31802.4	31797.4
set3	77.757	61.3953	39.6811	22.7544	-3.83636	-17.2414	-28.0016	-24.2637	79.0815	867.48	4032.54	9822.95	15333.3	20536.7	24765	27594.2	29155.7	30051.1	30636	31048.8	31317.5	31483.1	31580.8	31637.9	31687.1	31720.8	31742.6	31740.9	31744.6	31751.9	31769	31759.8	31751.5	31735.9	31733	31718.6	31709.4	31695.1	31675.5	31659.5	31644.1	31628.7	31602.5	31573.9	31553.1	31526.2	31507.6	31479.2	31452.2
set3	65.2831	57.5842	45.1783	18.9688	-0.272569	-19.8441	-33.3133	-29.9961	88.8351	877.72	3872.77	8878.31	13857.8	18840.8	23185	26260.6	28008.1	28981.9	29602.2	30031.8	30330.5	30516.4	30635.4	30705.9	30765.3	30813.5	30852.1	30874.5	30886.2	30904.7	30917.7	30926.5	30924.8	30928.2	30937.9	30940.9	30944.6	30936.5	30928	30914.9	30912.1	30898.1	30889	30868.5	30860.8	30852.9	30841.2	30830.7	30817.3
set4	231.744	184.765	118.616	48.6978	-14.4513	-67.7547	-88.6485	211.685	2604.34	8389.58	14320.2	19432	23329.4	25656.8	26816.5	27427.8	27787.7	27986.3	28072.5	28104.2	28106.1	28098.5	28066.3	28034.1	27985.8	27947.8	27906.1	27856.8	27801.6	27752.4	27707.2	27658.7	27592.5	27536.4	27477.2	27421.9	27359.7	27295.3	27222.4	27153.4	27088.1	27020	26950.1	26875.5	26809.8	26741.2	26671.1	26601.2	26529.7
set4	30.9393	55.0922	59.5087	63.9535	71.2767	86.3429	130.663	511.869	2905.15	7966.89	13332.4	18634.9	22640.9	25012.1	26208.1	26868.9	27281.8	27544.7	27695.4	27788.8	27854.2	27913.3	27948.7	27985.9	28013.8	28045.9	28069.2	28081.6	28099.6	28116.1	28143.8	28161.9	28184.3	28203.5	28220.5	28228.5	28241.1	28251	28257.9	28264	28270.1	28287.8	28291.8	28296.8	28299.9	28298.6	28301.6	28304.1	28306.3
set5	93.6911	71.6594	31.0619	29.6094	14.3349	38.488	26.3054	28.2137	36.7364	74.2765	213.402	742.443	2321.43	5490.44	9060.02	11728.2	13958.5	15584.1	16691.5	17412.2	17893.2	18228.6	18499.4	18683.2	18839	18952.8	19086.1	19185.7	19249.7	19281.3	19336.3	19380.2	19414.7	19443.8	19493.6	19533	19556	19562.7	19554.8	19533.6	19510.5	19521.7	19516.7	19512.2	19507.5	19501.1	19514.5	19507.3	19517.5
set5	104.336	81.0383	44.5405	29.8182	25.2162	33.5884	43.3282	34.76	55.4892	186.972	618.409	1807.87	4328.32	8408.02	12416	15834.5	18388.9	20155.9	21356.3	22216.4	22864.7	23388.6	23806.5	24167.7	24483.8	24747.5	24973.8	25148.4	25300.8	25432.7	25536.8	25625.4	25671.1	25700.7	25708.1	25702.8	25679.4	25640.7	25599.7	25563.1	25507.6	25447.6	25385.7	25324.5	25257.4	25183.9	25107.3	25032.6	24951
NTC	-691.481	-611.871	-545.659	-485.975	-423.656	-369.834	-318.842	-278.306	-229.506	-188.342	-159.114	-116.653	-83.2903	-53.1341	-24.7297	5.99759	32.5978	58.0834	84.5054	99.7119	125.526	138.087	150.082	163.816	175.743	173.751	182.512	182.123	180.863	172.58	163.384	168.989	149.208	139.797	134.596	124.535	100.056	86.8098	66.6295	40.8036	27.1044	10.529	-14.1696	-30.8579	-58.1955	-80.8807	-110.436	-143.032	-160.811
NTC	-468.46	-399.876	-352.942	-305.951	-263.801	-221.697	-178.435	-147.149	-112.896	-78.6731	-53.6306	-23.3385	0.783508	17.7003	31.475	53.8255	68.8239	81.5684	93.0797	97.0361	103.65	104.92	98.6891	92.6724	63.6041	25.6125	-20.3562	-49.7722	-66.6133	-66.4267	-56.6383	-23.7942	17.0825	63.2075	116.241	160.931	195.947	225.654	226.196	224.42	209.742	181.468	144.915	96.9633	47.5426	-11.2691	-65.3485	-129.316	-185.566
[truncated: 2 more columns]

## Sheet: Figure S3
extraction-free HF-LAMP
	1	2	3	4	5	6	7	8	9	10	11	12	13	14	15	16	17	18	19	20	21	22	23	24	25	26	27	28	29	30	31	32	33	34	35	36	37	38	39	40	41	42	43	44	45	46	47	48	49
1	104.987	184.719	256.878	344.447	432.992	517.382	603.337	684.515	767.751	849.65	933.391	1015.36	1097.25	1172.49	1247.86	1322.09	1400.88	1474.61	1545.92	1616.72	1685.06	1751.45	1815.93	1882.88	1948.26	2014.07	2080.68	2146	2207.5	2275.42	2345.05	2415.83	2476.1	2533.82	2590.91	2646.63	2703.28	2757.76	2811.18	2863.38	2912.17	2966.84	3020.43	3079.17	3142.92	3218.17	3302.81	3387.79	3468.44
2	172.48	390.923	599.303	801.609	1000.7	1199.88	1397.33	1627.97	1947.48	2412.3	3086.7	3889.59	4981.47	6425.7	8213.84	10244.3	12284.2	14082.3	15349.6	16042.8	16266.5	16232.6	16092.7	15927.5	15756	15600.4	15460.7	15339.2	15225.9	15121	15027.4	14942.2	14864.6	14789.3	14718.3	14647.6	14591.3	14534.2	14483.7	14428.5	14387	14342	14296.8	14249.1	14210	14172.8	14143.5	14111.5	14080.9
3	77.933	117.967	169.868	226.49	278.411	337.871	395.857	450.507	504.272	557.711	612.306	667.052	719.258	771.349	821.743	874.143	922.328	970.71	1017.7	1065.13	1110.78	1154.92	1196.88	1239.91	1281.9	1325.2	1368.23	1411.19	1453.09	1496.75	1538	1580.25	1622.34	1666.61	1708.7	1747.47	1783.2	1819.15	1854.53	1889.98	1921.98	1954.05	1990.25	2029.73	2073.92	2125.46	2186.45	2255.3	2314.37
4	79.4703	137.41	219.113	292.151	370.672	449.121	531.524	616.424	704.234	791.313	882.666	974.42	1065.51	1152.34	1243.33	1334.67	1424.78	1511.32	1596.91	1680.87	1760.25	1833	1902.43	1968.5	2030.94	2094.9	2158.4	2221.18	2281.7	2341.76	2403.88	2465.27	2526.02	2587.2	2656.03	2726.67	2801.47	2875.52	2947.73	3017.29	3072.41	3126.42	3178.62	3229.69	3275.52	3318.52	3368.02	3419.47	3468.24
5	87.5147	156.036	234.062	312.083	396.234	478.036	556.274	632.819	708.976	782.571	856.853	929.651	1004.15	1075.45	1143.44	1207.63	1266.04	1318.2	1365.27	1407.93	1448.76	1489.32	1532.34	1586.82	1654.74	1736.94	1817.84	1893.94	1958.34	2019.04	2071.82	2122.5	2170.04	2218.52	2265.75	2312.05	2360.25	2408.49	2457.11	2501.55	2543.37	2585.35	2627.54	2671.79	2713.05	2752.17	2790.22	2832.43	2879.78
6	125.176	111.782	136.065	181.42	230.484	283.706	334.535	387.37	443.001	498.057	555.645	611.407	666.374	720.508	777.184	832.869	886.048	938.781	991.371	1045.6	1096.42	1146.76	1193.16	1237.61	1282.17	1325	1367.21	1408.43	1451.73	1497.86	1548.65	1604.91	1666.15	1729.01	1787.51	1836.44	1878.45	1916.49	1952.76	1986.78	2020.2	2053.65	2085.5	2113.22	2144.38	2174.4	2206.35	2234.2	2266
7	139.357	191.209	266.637	355.222	444.911	534.896	627.227	719.395	810.826	898.271	987.119	1073.86	1161.53	1242.76	1324.97	1406.33	1484.21	1555.86	1621.84	1682.17	1741.1	1800	1868.29	1947.12	2031.53	2116.65	2193.87	2265.23	2329.81	2391.18	2448.68	2505.92	2563.15	2619.1	2674.37	2724.04	2773.66	2823.84	2875.79	2927.41	2972.67	3021.4	3069.73	3119.33	3165.5	3211.25	3258	3303.88	3350.68
8	160.487	368.151	580.049	770.585	968.548	1157.98	1350.67	1547.07	1768.29	2067.57	2524.85	3124.4	4006.32	5219.33	6746.84	8484.12	10228.2	11740	12824.9	13471.8	13777.8	13872.8	13858.3	13803.9	13738.6	13672.1	13610.8	13558.7	13514.4	13474.3	13439.8	13408.7	13379.1	13356.5	13330.8	13307.9	13280.6	13261.9	13246.3	13231.4	13210.5	13192.7	13170.5	13152.3	13134.2	13117.7	13108.4	13097.5	13085.2
9	128.467	119.213	143.733	191.645	238.763	294.092	350.163	405.661	462.629	520.007	574.112	630.1	682.467	737.236	787.493	842.157	895.651	950.014	998.626	1044.52	1089.92	1133.28	1181.6	1238.95	1309.89	1388.22	1455.27	1508.22	1544.96	1578.47	1606.99	1633.35	1657.09	1677.85	1697.52	1717.58	1738.79	1758.23	1775.91	1792.18	1807.35	1821.66	1835.51	1850.52	1862.1	1874.02	1882.25	1892.97	1900.31
10	70.1459	72.3875	101.368	135.157	185.87	226.76	273.745	321.622	370.582	418.885	467.486	517.48	568.383	618.599	666.714	714.374	762.312	810.703	857.585	904.636	950.945	995.005	1040.71	1088.24	1140.81	1190.38	1238.71	1278.51	1314.95	1347.55	1381.05	1413.64	1445.44	1480.22	1518.89	1562.18	1610.15	1663.53	1721.82	1776.38	1825.22	1865.52	1901.97	1934.78	1964.73	1994.33	2024.64	2053.9	2082.93
11	92.6542	62.2049	38.5499	30.6328	32.1037	34.1403	34.3315	31.6014	37.1615	35.6006	36.7802	41.4806	41.2916	43.8897	40.5985	37.2904	25.2999	12.0896	2.02418	12.655	33.4327	65.9641	91.7184	98.2565	84.7664	66.9903	61.4188	46.1457	30.0914	13.0901	-2.16407	-27.2916	-43.554	-71.808	-91.5448	-112.536	-140.498	-161.857	-175.983	-199.832	-228.742	-263.872	-277.776	-309.086	-337.11	-367.984	-391.321	-427.048	-451.141
12	70.4696	39.8592	33.3327	27.1785	24.2546	26.099	32.3441	29.8645	32.3273	52.907	56.1259	63.6319	62.7232	74.0961	72.9087	79.1048	94.1376	123.307	152.727	166.16	175.281	167.105	159.46	153.311	143.939	131.543	114.897	107.974	100.731	81.5335	75.9447	51.4759	45.8844	31.7834	20.3231	8.09572	-9.20897	-25.4015	-37.7844	-51.7984	-66.9852	-89.4693	-94.5617	-114.686	-130.621	-150.228	-168.318	-182.059	-198.111
13	100.876	143.553	184.439	245.919	312.421	373.476	435.461	508.733	581.393	653.756	717.913	787.582	856.82	924.24	991.829	1060.11	1125.95	1187.26	1249.56	1312.64	1376.24	1434.75	1493.59	1548.85	1605.87	1659.92	1714.01	1764.41	1813.72	1863.15	1913.84	1969.1	2030.57	2099.18	2173.23	2242.93	2306.3	2357.76	2404.98	2446.78	2484.43	2523.08	2563.8	2605.05	2641.21	2673.09	2705.48	2736.71	2769.83
14	58.9451	47.941	65.9845	87.9793	112.664	138.257	167.101	194.067	218.508	245.464	270.625	294.268	317.436	341.254	365.416	388.537	413.001	436.863	462.112	486.077	509.689	533.81	556.13	577.726	600.179	625.675	651.86	678.431	700.849	726.039	748.879	774.105	797.179	822.591	852.385	884.029	913.383	936.505	953.562	965.387	974.576	983.368	992.842	1002.28	1010.05	1017.42	1023.7	1031.37	1038.15
15	-16.4416	-14.2083	-7.71086	-7.42369	-5.85885	-2.81667	0.441015	-3.17965	-2.17434	-1.91197	-1.58594	7.17388	3.17699	2.77628	0.0504226	6.05719	5.19003	0.6035	2.34757	2.71321	5.13129	2.73162	2.29504	0.259518	8.26441	3.53387	-0.0486487	1.1057	3.93461	1.33364	1.21414	0.810784	1.23268	-3.48449	2.73881	-1.76193	1.86815	2.70178	-1.01852	-0.349913	-2.02851	-1.22158	-1.0794	-0.00104288	-1.02472	-2.35728	-4.41998	-3.0269	-2.02558
16	88.1806	108.687	160.418	213.891	273.308	330.524	390.08	450.185	510.66	570.561	631.185	690.285	748.627	806.337	861.935	915.466	967.627	1017.37	1063.47	1106.88	1148.01	1186.36	1221	1253.78	1288.77	1324.38	1359.18	1391.86	1424.62	1461.18	1498.12	1534.52	1570.8	1611.14	1653.38	1700.61	1745.84	1792.01	1837.04	1884.65	1926.3	1965.29	1998.1	2035.41	2068.68	2101.13	2133.04	2165.11	2200.15
17	13.72	5.14724	1.71895	4.39076	3.68556	0.444778	-0.896942	-0.085853	-6.07194	4.02293	7.00622	14.3561	35.4535	66.9477	129.55	222.447	356.712	454.813	534.147	588.831	626.405	654.422	679.019	701.658	724.765	747.545	769.717	789.805	809.28	827.918	844.933	858.676	871.766	883.981	893.589	902.258	910.102	918.038	923.292	928.795	934.05	939.067	941.534	943.884	947.793	950.816	953.544	954.089	955.125
17	-49.3838	-45.1442	-37.3738	-33.9717	-29.437	-20.6818	-17.3172	-12.2255	-7.89857	-1.69575	-1.12424	5.88972	6.27907	6.56063	7.79895	11.9796	10.9718	10.77	12.7432	11.0383	16.0216	13.4481	12.854	14.1418	9.78631	9.20237	15.6758	9.05238	10.8501	9.95303	9.72067	10.121	7.94293	6.8083	3.54754	2.02477	6.34823	1.28043	-0.662464	-4.31586	1.76538	-2.90878	-7.7205	-9.55328	-5.10552	-4.84543	-7.24262	-10.2246	-9.91243
18	63.3968	30.5361	25.3632	25.9559	22.4697	23.6449	29.2312	25.7077	28.9968	25.918	28.1121	28.1799	25.8922	24.5942	26.1373	22.615	18.188	-4.42765	-2.38419	20.441	68.4749	101.38	113.807	113.669	113.606	107.66	103.606	95.0119	87.3917	79.5949	77.8573	62.3797	59.3077	37.4717	29.1893	14.5062	9.49111	-11.1652	-20.8064	-33.7253	-48.1929	-65.865	-78.2683	-97.4635	-114.148	-129.081	-148.922	-172.977	-188.919
19	92.7258	175.245	262.614	350.151	441.973	530.887	617.04	695.737	774.028	852.222	933.275	1010.93	1087.99	1163.78	1240.16	1316.24	1388.17	1460.9	1527.58	1597.19	1664.86	1736.01	1803.66	1869.41	1935.01	2000.83	2065.76	2125.65	2184.75	2243.64	2297.39	2347.22	2400.7	2467.64	2549.17	2643.19	2734.34	2816.24	2880.95	2937.93	2988.16	3037.44	3083.84	3132.9	3180.69	3226.65	3270.46	3311.28	3351.54
20	103.572	123.403	164.869	219.825	272.696	325.611	377.331	429.557	480.731	532.455	582.841	634.755	685.914	735.588	784.074	832.722	881.909	929.826	977.648	1022.61	1064.7	1102.56	1138.54	1174.04	1208.7	1247.78	1290.82	1342.12	1398.23	1459.83	1517.93	1566.44	1607.86	1645.31	1683.82	1719.4	1754.52	1789.99	1822.27	1854.23	1883.34	1916.14	1945.64	1978.46	2007.79	2040.45	2067.29	2096.1	2122.45
21	91.3119	149.871	212.409	283.213	357.742	432.244	505.936	578.705	653.716	729.689	804.67	875.152	945.925	1015.79	1087.66	1158.42	1227.64	1295.46	1362.47	1427.9	1494.07	1557.96	1621.3	1676.6	1734.15	1797.06	1868.45	1946.39	2028.79	2108.81	2174.07	2223.92	2265.38	2304.9	2343.07	2382.29	2425.78	2465.48	2504.2	2536.34	2569.07	2604.29	2638.49	2673.43	2705.37	2738.57	2772.57	2804.95	2840.27
22	137.137	262.765	383.87	517.017	639.372	764.821	901.23	1596.23	3500.67	6736.28	10085.6	12255.8	12987.2	13041.7	12868	12593.7	12307.2	12042.3	11822.5	11636.9	11490.2	11368	11274.8	11194.8	11129.6	11068.9	11023.7	10980.3	10945.9	10908.1	10882.4	10859.7	10841.6	10821.2	10798.3	10774.4	10760.5	10752.7	10739.8	10719.9	10698.9	10685.7	10671.3	10657.2	10641.7	10633	10625.7	10618.4	10603.6
23	108.728	174.809	254.289	339.052	424.817	510.385	596.134	682.277	767.43	852.754	937.796	1021.98	1105.72	1184.1	1263.02	1342.32	1422.95	1502.03	1578.56	1655.03	1730.71	1805.37	1874.89	1946.38	2014.56	2083.54	2148.68	2211.98	2272.17	2331.25	2388.33	2453.28	2532.89	2627.74	2728.55	2816.66	2887.5	2947.05	3003.51	3059.5	3108.45	3155.55	3203.22	3253.66	3298.73	3344.86	3386.97	3431.53	3473.77
24	133.224	212.794	295.434	392.626	491.013	586.031	677.547	767.698	857.896	948.076	1034.92	1122.37	1211.22	1297.39	1383.49	1465.83	1547.28	1625.26	1702.05	1777.18	1845.75	1911.05	1971.61	2028.31	2082.4	2136.74	2189.78	2246.09	2300.81	2355.95	2412.04	2475.1	2547.9	2622.01	2695.13	2767.67	2839.45	2902.57	2962.44	3014.8	3070.19	3124.88	3181.1	3238.35	3291.16	3341.14	3389.25	3440.3	3492.52
25	84.3692	127.063	183.065	244.086	298.561	364.295	428.906	490.636	550.609	606.616	665.282	724.523	784.054	838.843	892.067	949.41	1004.86	1061.56	1116.95	1174.73	1235.8	1286.5	1337.9	1380.59	1422.86	1456.44	1489.27	1522.78	1562.78	1606.09	1659.83	1727.5	1806.25	1882.9	1946.22	1993.61	2035.07	2074.67	2120.79	2166.91	2208.57	2248.75	2284.88	2323.15	2355.38	2388.56	2419.19	2452.83	2485.03
26	67.44	120.278	174.247	232.33	287.975	343.297	395.93	445.966	495.436	542.438	589.726	634.913	681.618	724.069	765.595	806.187	846.334	886.91	926.728	965.937	1005.54	1040.8	1076.41	1110.63	1144.55	1177.63	1207.58	1238.97	1267.29	1297.63	1325.3	1351.07	1375.48	1400.67	1427.96	1451.83	1475.64	1499.07	1523.23	1545.85	1568.44	1595.96	1622.03	1653.66	1681.92	1714.06	1745.33	1780.88	1817.2
27	62.8949	32.0536	17.5723	15.6048	12.939	18.1584	10.8543	13.1808	15.3455	15.9277	20.2946	19.6236	25.6611	23.3581	28.0006	26.7828	26.126	24.7434	24.8849	26.1143	28.5481	30.2307	22.6692	25.1053	18.4985	7.51634	8.56679	-4.00131	-16.247	-31.8947	-39.8962	-46.6239	-43.7853	-40.6105	-13.8714	7.32808	6.19903	-0.94971	-10.4966	-25.4349	-38.9796	-54.359	-65.7551	-87.4401	-98.4024	-110.888	-130.403	-152.571	-167.44
28	115.399	177.386	264.417	352.556	435.826	520.048	607.1	691.763	775.625	858.288	943.339	1026.87	1105.28	1174.99	1240.88	1302.1	1357.04	1409.52	1458.09	1507.52	1560.14	1615.82	1678.44	1746.7	1823.46	1905.82	1983.43	2055.18	2115.53	2173.2	2228.98	2283.66	2333.28	2380.82	2428.37	2477.08	2527.27	2574.05	2619.66	2663.65	2706.79	2751.81	2793.6	2836.06	2873.25	2909.51	2944.89	2983.9	3022.05
29	10.7614	35.836	49.9098	61.3349	72.9478	82.1734	93.1877	101.75	99.574	100.506	93.3127	82.8694	72.8067	62.2977	49.0191	26.4183	12.2874	9.27832	46.2007	116.036	257.52	505.036	898.015	1573.21	2578.62	3735.28	4816.82	5776.29	6499.49	6945.05	7118.96	7099.59	6968.89	6785.22	6577.43	6365.37	6156.14	5952.43	5751.47	5553.1	5356.99	5166.94	4979.73	4795.12	4614.88	4438.03	4267.42	4092.01	3915.6
30	77.0398	74.7209	73.6837	69.6224	72.8316	73.5043	72.728	71.6858	80.5972	323.071	1137.33	2421.78	3863.72	4999.47	5686.41	5946	5937.62	5792.44	5623.97	5456.56	5307.06	5160.47	5023.35	4895.53	4774.31	4654.73	4540.9	4419.18	4305.94	4185.66	4077.66	3966.51	3854.2	3740.01	3629	3519.31	3408.44	3296.45	3190.56	3083.28	2975.91	2862.79	2751.48	2638.02	2528.2	2417.88	2307.05	2195.02	2076.5
31	142.657	177.523	214.864	288.893	359.031	428.516	501.943	579.972	683.37	809.054	943.788	1057.94	1142.25	1204.94	1263.01	1324.52	1402.03	1491.13	1582.6	1657.76	1719.08	1775.1	1830.54	1883.71	1935.4	1988.62	2042.62	2098.52	2152.11	2204.59	2256.6	2307.56	2358.71	2406.62	2459.26	2512.71	2567.13	2617.65	2664.4	2713.28	2762.63	2813.46	2861.5	2911.48	2960.25	3005.75	3049.16	3095.79	3142.05
32	343.014	581.346	818.959	1091.95	1797.46	4042.89	8773.25	13302.7	16798.2	18552	18988.8	18896.7	18630.1	18318.2	18018.6	17744	17501	17295.6	17122.5	16964.4	16819	16685.7	16568	16457.7	16355	16262.7	16180.7	16105.9	16028.1	15957.2	15892.6	15840.1	15782.5	15731.9	15685.6	15641.4	15597.5	15557.9	15519.7	15484.5	15448.1	15417.4	15386.2	15355.2	15327.7	15295.5	15270.9	15246.4	15227
33	178.111	310.813	437.673	585.045	729.89	871.251	1006.37	1140.89	1273.39	1404.04	1530.64	1653.24	1776.1	1893.7	2011.37	2120.37	2229.95	2332.61	2436.03	2539.37	2639.64	2733.25	2821.07	2903.77	2983.02	3057.58	3126.68	3190.88	3244.66	3296.87	3342.43	3385.19	3428.32	3482.26	3549.96	3639.68	3745.87	3856.19	3951.85	4033.03	4108.12	4180.76	4249.05	4311.19	4370.16	4427.81	4484.78	4540.76	4598.89
34	96.8266	213.692	329.719	444.944	558.638	667.752	773.181	877.873	985.017	1090.18	1195.95	1298.11	1398.41	1493.23	1588.55	1682.96	1775.04	1863.21	1952.42	2039.69	2125.09	2206.48	2288.78	2371.57	2451.22	2533.03	2614.45	2697.96	2776.45	2860.26	2946.97	3040.71	3132.68	3228.64	3322.14	3410	3490.86	3568.51	3647.77	3721.5	3792.45	3864.14	3932.5	4002.77	4065.66	4132.4	4194.59	4258.49	4321.03
35	160.663	232.405	323.001	430.908	539.246	647.652	756.465	864.92	975.651	1082.97	1185.84	1279.89	1369.52	1469.85	1595.68	1740.65	1878.07	1993.72	2089.11	2179.43	2259.98	2338.87	2417.21	2496.1	2572.87	2647.85	2721.64	2798.18	2869.35	2944.48	3014.51	3082.82	3148.94	3216	3285.35	3351.47	3419.51	3484.81	3551.13	3611.52	3673.72	3735.71	3799.6	3859.22	3917.08	3972.67	4027.56	4084.72	4140.77
36	64.9336	72.6231	80.2866	79.053	84.9099	84.3791	84.5328	77.1049	71.062	95.8286	215.688	461.349	901.735	1571.85	2518.28	3762.96	5278	6684.65	7788.9	8396.34	8561.1	8449.59	8227.52	7975.62	7731.89	7495.41	7275.71	7063.96	6862.98	6667.32	6474.04	6286.51	6103.71	5924.48	5747.82	5575.75	5403.28	5232.88	5059.28	4892.21	4725.75	4561.25	4391.66	4222.26	4053.06	3885.95	3719.91	3554.03	3390.08
NTC	74.6038	89.6372	122.718	156.753	201.012	242.378	280.57	322.996	372.855	423.892	468.572	504.43	536.153	565.641	597.618	637.2	682.095	719.582	748.392	770.919	790.971	810.871	829.516	849.725	867.733	884.426	900.791	916.031	932.185	949.251	967.294	983.547	998.472	1012.78	1027.58	1043.72	1059.13	1074.74	1088.75	1101.44	1114.79	1127.78	1141.51	1154.01	1166.08	1179.89	1190.94	1204.17	1214.83
NTC	7.79743	5.16601	6.03233	4.78359	0.961181	4.87762	7.38591	3.68765	5.49363	7.17762	9.38089	5.74744	6.39027	3.55925	1.03983	3.179	1.84064	-2.05819	-2.62993	-6.0152	-11.5694	-9.96508	-13.2506	-13.9357	-17.5594	-19.9959	-23.3463	-28.8811	-34.6748	-40.3113	-43.3322	-48.2799	-56.3914	-55.0497	-60.7085	-63.3143	-69.8179	-74.4091	-78.798	-80.616	-88.918	-90.7854	-92.2083	-93.3024	-97.1374	-99.8645	-106.102	-104.303	-105.06
37	74.3268	170.31	263.855	342.895	434.808	522.939	613.282	750.288	1135.37	2122.69	3945.68	6292.61	8350.45	9974.71	10942.9	11293.2	11219	10951.7	10679.9	10479.7	10344.1	10245.4	10175.6	10126.1	10098	10061.5	10041	10026.5	10025.9	10031.7	10041.8	10053.1	10074.4	10085.9	10109.8	10122.1	10148.2	10169.5	10205.4	10227.4	10261.6	10287.3	10325.3	10355.2	10388.6	10423.4	10464.5	10511.4	10566.6
38	131.164	184.582	250.452	331.905	413.622	491.233	568.552	644.671	723.218	800.497	875.437	949.094	1018.69	1089.32	1157.77	1228.84	1294.74	1358.13	1416.75	1472.15	1522.61	1569.02	1616.58	1660.94	1706.83	1751.12	1799.59	1853.22	1910.63	1972.58	2036.05	2100.01	2162.46	2220.94	2278.03	2331.68	2382.58	2430.45	2478.01	2526.38	2572.28	2619.97	2665.74	2708.33	2749.37	2789.98	2836.11	2878.67	2921.92
39	115.216	179.643	258.485	345.441	429.891	517.592	603.629	693.972	780.392	867.777	954.409	1040.52	1127.2	1210.23	1291.75	1375.29	1455.28	1536.96	1611.54	1688.43	1760.36	1828.64	1894	1958.05	2021.56	2084.34	2148.25	2214.49	2285.01	2367.38	2460.98	2554.59	2636.84	2707.31	2771.68	2831	2887.6	2945.89	3003.81	3060.7	3110.55	3163.46	3216.05	3270.45	3319.33	3365.57	3413.09	3463.08	3513.86
40	117.825	163.635	220.07	293.427	373.665	454	531.984	611.262	688.737	768.723	853.222	944.039	1035.28	1119.72	1191.8	1251.99	1304.23	1362.31	1437.11	1531.52	1631.66	1720.34	1791.23	1852.19	1907.95	1965.59	2018.54	2070.64	2117.7	2169.19	2218.75	2268.67	2314.87	2362.97	2411.28	2458.9	2506.42	2551.53	2597.49	2643.72	2690.25	2735.95	2779.44	2822.26	2862.54	2903.06	2943.25	2984.08	3022.4
41	88.0676	85.1597	101.513	133.15	166.956	202.041	234.749	270.791	307.886	343.325	377.512	410.115	444.945	477.53	513.201	546.823	581.738	614.126	645.602	678.097	711.59	743.737	776.744	809.808	845.41	880.289	912.541	943.297	972.279	1000.41	1027.74	1050.68	1073.02	1092.51	1112.77	1131.65	1154.69	1180.51	1211.93	1251.72	1293.62	1340.91	1380.9	1416.79	1441.22	1467.01	1491.48	1516.57	1537.28
42	125.296	185.342	269.075	359.928	451.854	544.487	636.552	728.808	820.563	909.869	996.683	1083.84	1168.97	1249.78	1325.48	1401.26	1477.57	1551.92	1623.08	1690.61	1758.99	1824.22	1887.53	1944.42	2001.04	2052.94	2104.65	2149.92	2190.74	2225.97	2260.05	2292.87	2324.61	2357.29	2392.05	2434.8	2485.77	2548.55	2618.4	2688.96	2758.85	2824.28	2887.46	2947.78	3001.81	3048.5	3093.99	3141.41	3191.96
43	126.207	171.534	242.004	322.672	402.764	484.085	559.188	637.055	708.586	781.65	851.672	919.031	984.884	1048.85	1110.95	1173.14	1229.92	1288.72	1340.62	1393.24	1438.21	1480.9	1520.92	1560.23	1601.13	1644.37	1694.06	1755.73	1826.33	1902.58	1968.35	2024.81	2071.68	2118.92	2163.04	2204.24	2244.57	2282.44	2322.3	2357.85	2392.43	2426.61	2459.78	2491.75	2521.09	2549.34	2580.61	2610.76	2640.18
44	63.9065	146.104	223.436	297.417	373.554	446.344	580.578	1211.8	2884.78	5754.74	9196.74	12660.7	16031.9	19013.5	21219.6	22509.2	23058.9	23165.2	23018.9	22771.4	22545.8	22402.4	22316	22241.1	22178.4	22113.1	22064.5	22012.2	21967.1	21937.8	21914.9	21895.6	21861.1	21830.4	21793.4	21760.2	21732.4	21721.4	21702.1	21682.4	21661.2	21636.4	21609.9	21587.1	21568.1	21559.1	21542	21531.9	21508
45	214.321	321.957	476.421	635.229	775.039	919.886	1063.56	1201.61	1350.6	1487.7	1633.26	1766.1	1898.26	2018.13	2137.76	2259.24	2377.65	2489.25	2598.97	2697.83	2793.8	2888.57	2979.71	3066.46	3153.8	3246.12	3358.93	3485.45	3620.51	3750.74	3893.36	4026.9	4169.62	4322.34	4465.38	4631.45	4809.64	4999.29	5143.35	5252.82	5328.63	5397.71	5481.64	5548.32	5598.49	5658.55	5700.29	5755.63	5800.72
46	59.3323	33.0448	28.5156	26.7253	31.424	38.8761	39.7365	36.0823	49.4703	46.139	52.2529	54.2874	53.0544	50.6392	44.2777	39.4359	33.3242	23.9711	19.5065	4.72373	-5.70721	-13.1867	-21.9367	-29.5485	-19.7321	-4.00309	34.5204	93.1727	181.237	268.57	345.885	391.427	411.767	397.517	363.682	322.751	290.981	265.622	253.6	237.49	214.445	181.916	142.935	103.204	59.9558	15.7089	-26.6616	-68.4678	-111.858
47	85.7901	42.9753	28.2125	30.1512	28.0268	27.9075	29.6844	25.7193	30.6147	24.0796	19.3832	14.7237	24.433	26.0383	49.3061	63.8298	62.0333	42.516	27.0197	-3.41799	-5.70112	3.88294	37.6858	54.3302	52.049	38.2841	28.1441	8.15626	-6.75158	-28.7303	-48.0393	-65.4126	-91.9373	-112.198	-128.709	-148.17	-176.422	-194.854	-220.132	-241.543	-266.705	-293.377	-315.165	-342.393	-369.22	-390.015	-415.933	-444.945	-478.159
48	73.3193	44.4419	36.985	38.5161	33.9118	38.2536	35.71	37.8003	35.9846	46.1418	65.5515	110.192	222.49	454.352	765.648	1002.27	1122.5	1134.61	1084.2	1017.21	951.549	892.152	841.98	801.43	771.216	750.143	736.953	726.966	711.282	689.579	663.457	639.675	615.551	594.375	572.251	547.215	526.301	505.479	487.59	465.119	443.22	420.99	397.984	370.154	343.854	318.355	297.573	273.767	250.761
49	39.6797	31.7135	36.4502	47.3917	51.0245	57.0251	54.3668	55.3818	59.1082	51.8625	52.201	48.1031	36.2919	34.9945	21.4837	31.8711	87.2325	281.326	789.231	2137.58	4080.03	6643.9	9239.72	11210.5	12345.5	12854.1	12991.3	12855.1	12516.6	12141.7	11842.9	11647.6	11494.3	11362.9	11238.9	11129.9	11017.5	10928.5	10824.7	10728.7	10624.5	10534.5	10434.6	10342.4	10241	10154.5	10054.5	9969.42	9871.01
50	86.2887	48.3006	34.7506	32.0064	32.7464	32.8115	31.9125	29.2598	31.9388	36.4215	39.3837	39.6311	46.5161	49.9529	35.4111	34.3338	32.9437	27.9845	30.0616	18.9981	21.0669	27.4046	25.6222	24.1813	19.3613	7.50219	1.82794	2.82442	31.1501	76.4052	98.1408	87.9826	69.0655	43.6306	13.4589	-15.3466	-37.1815	-63.0103	-102.592	-127.274	-162.465	-199.207	-224.654	-258.402	-304.63	-327.816	-364.014	-398.22	-430.609
51	93.9012	149.111	221.853	295.804	374.727	451.089	524.642	597.959	669.001	738.993	806.746	875.265	941.69	1005.83	1066.9	1127.91	1185.61	1243.64	1296.8	1350.34	1400	1449.99	1499.07	1548.48	1597.69	1644.25	1688.34	1734.58	1776.98	1823.36	1865.12	1909.35	1950.52	1992.01	2030.73	2065.75	2099.64	2130.23	2159.63	2185.32	2212.23	2241.08	2276.16	2329.74	2399.38	2472.45	2533.07	2578.62	2616.72
52	78.5084	47.0348	37.2496	29.6245	35.166	37.2458	33.9883	34.2154	35.2884	31.359	37.8796	36.4822	46.772	82.5869	150.442	211.693	243.373	237.726	212.38	169.623	122.153	72.3526	25.2506	-21.155	-60.6864	-99.6352	-136.219	-173.995	-211.928	-251.404	-287.045	-320.513	-350.865	-376.441	-395.688	-408.084	-422.613	-442.211	-467.424	-495.513	-526.874	-560.785	-595.856	-630.988	-666.402	-700.674	-735.821	-770.87	-806.727
53	53.571	111.385	155.955	207.941	270.943	328.18	384.981	444.022	502.809	565.016	627.202	682.774	737.796	799.246	858.18	917.162	982.014	1032.45	1102.11	1148.53	1214.89	1272.87	1333.92	1389.86	1458.68	1511.27	1560.78	1616.15	1652.98	1691.55	1730.42	1780.34	1817.19	1852.7	1908.92	1959.64	2024.56	2082.84	2145.23	2197.31	2251.71	2292.58	2328.52	2365.71	2408.46	2431.25	2467.67	2507.88	2537.97
54	114.19	157.229	234.199	312.266	391.575	472.046	551.539	630.646	707.439	785.814	863.515	941.102	1014.84	1086.67	1157.95	1231.42	1301.89	1374.06	1445.31	1516.46	1583.21	1647.12	1707.46	1766.27	1821.77	1876.37	1927.1	1974.65	2017.5	2063.22	2108.39	2153.25	2199.42	2259.23	2329.5	2401.11	2463.64	2518.22	2566.57	2612.49	2655.03	2697.25	2737.78	2779.23	2818.77	2853.22	2889.99	2927.26	2966.61
55	82.8171	137.105	197.565	263.42	334.927	403.834	469.274	539.331	613.936	688.237	761.793	832.539	901.295	965.835	1022.55	1076.56	1123.68	1167.57	1208.89	1252.57	1297.86	1340.94	1385.87	1425.6	1469.84	1511.57	1561.69	1610.28	1664.63	1719.73	1780.47	1836.66	1888.25	1930.73	1974.47	2014.49	2055.17	2092.78	2129.63	2164.05	2196.51	2229.42	2261.09	2293.94	2327.33	2365.02	2397.85	2428.78	2454.48
56	59.0785	146.141	231.425	312.085	385.52	465.124	583.612	911.18	1876.71	4393.64	8793.11	13923.1	18179.6	21131.9	22816.5	23628.9	23844	23675.6	23345.4	23046.1	22871.2	22757.6	22699.9	22636.8	22600.6	22541.2	22507.3	22468.5	22447.6	22427	22413.5	22408.4	22394.4	22382.3	22352.4	22323.9	22296.9	22299.9	22300.7	22303.2	22281.6	22262.8	22245	22233.1	22209	22208.2	22204.3	22207.1	22189.7
57	108.376	193.496	281.776	373.279	469.142	565.28	661.752	768.486	923.315	1231.49	1983.73	3517.09	5720.7	8429.35	11188.8	13806.2	15956.6	17373.2	18050.7	18205.4	18116.8	18004.7	17907.1	17837.9	17792.9	17750.6	17732.4	17701.9	17698.6	17691.6	17706.1	17727.1	17743.2	17757.2	17751.3	17765.9	17773.5	17809.2	17824.1	17853.9	17865	17881.1	17895.8	17915.2	17931.1	17950.6	17974.8	18003.8	18017.9
58	-65.2535	-51.3074	-39.5526	-33.2009	-27.9081	-24.5053	-18.0639	-17.1898	-11.1042	-6.85744	-5.34457	-1.33828	2.76098	2.6728	5.62188	8.08048	10.839	10.8266	10.4599	13.8197	12.0275	16.3563	10.4014	12.4553	13.2707	9.68702	9.86856	15.2821	12.5935	9.20335	11.2242	6.70809	8.30131	5.44677	5.22714	4.14053	1.79167	3.30663	0.96899	-0.720888	-3.00172	-5.49483	-5.47657	-5.71999	-6.15573	-4.91719	-6.17902	-7.23243	-12.0411
59	116.882	171.525	245.78	327.707	410.633	491.721	570.379	649.617	726.057	804.242	878.206	952.5	1023.57	1094.11	1165.36	1236.81	1306.12	1371.34	1433.14	1494.34	1553.66	1607.57	1655.71	1699.56	1739.89	1781.68	1822.03	1861.95	1899.08	1938.63	1984.66	2034.71	2091.02	2152.5	2216.23	2278.08	2335.01	2386.74	2433.23	2479.36	2523.44	2566.51	2606.75	2648.55	2691.94	2730.57	2769.84	2807.55	2849.32
60	61.9515	44.0967	36.93	40.5556	37.8579	38.8256	38.6207	37.8974	38.6145	31.5907	38.4038	53.642	117.589	223.993	317.956	349.002	351.545	319.26	280.695	241.495	208.677	173.035	139.911	109.276	80.3407	56.6218	36.9196	21.694	9.9798	-1.94534	-10.8781	-29.6784	-51.2854	-78.764	-104.517	-133.44	-163.927	-195.108	-227.369	-260.466	-293.887	-328.422	-362.149	-399.363	-433.629	-470.176	-504.95	-541.812	-576.997
61	-453.021	-415.895	-350.088	-299.586	-249.871	-198.754	-153.528	-110.55	-71.1573	-36.6	-7.02775	26.5315	50.0001	80.7299	105.875	123.165	150.508	153.196	160.593	165.142	159.751	170.329	154.492	151.481	146.425	130.042	120.031	107.175	96.8999	76.6413	69.8097	50.8684	29.1797	13.9879	-0.421081	-16.2744	-17.7324	-27.6085	-28.4675	-22.1428	-14.616	-10.8862	-15.9959	-13.505	-22.8346	-29.1465	-47.3652	-59.5889	-72.5946
62	106.162	152.254	223.159	297.545	376.108	453.413	528.933	604.956	682.368	759.318	835.698	912.661	989.396	1064.96	1134.83	1201.38	1262.86	1324.21	1383.53	1447.02	1519.35	1603.9	1694.48	1776.33	1849.62	1913.37	1973.79	2028.31	2081.51	2134.04	2187.93	2238.98	2288.18	2335.43	2383.06	2431.44	2478.7	2525.96	2570.97	2615.76	2661.35	2706.29	2750.75	2792.16	2836.32	2877.79	2919.65	2959.03	2999.51
63	13.6466	20.0773	28.5712	38.0949	43.562	50.3342	51.8464	57.9843	61.0404	58.5638	61.4145	65.7339	71.4509	71.7969	77.1243	79.9294	78.9326	79.7609	82.9733	83.6721	87.3568	84.117	85.2062	85.9763	93.4548	87.5795	95.7486	90.0503	90.4877	91.7299	96.0839	91.6039	95.2272	95.184	93.9511	96.6833	97.8733	93.4796	95.5285	100.419	96.1701	100.743	99.0996	96.0967	100.105	100.046	98.3256	99.8411	96.5258
64	13.666	10.747	12.4279	16.5706	17.758	21.3091	25.668	24.3792	24.6755	28.2123	25.3608	29.9503	33.9425	34.5652	35.4819	37.5736	37.0552	40.3935	42.2421	40.3063	44.5324	41.7275	42.8448	45.6913	47.0713	43.6403	48.0085	42.0579	48.0799	47.8338	48.6534	44.6897	49.3846	48.9497	46.8644	47.6103	45.9046	48.7319	46.0757	49.9803	50.4983	50.4087	45.3531	47.4302	49.9921	50.4092	49.7137	46.9033	50.4773
65	67.6793	89.1629	129.94	173.253	228.429	278.731	322.549	367.332	419.4	464.991	513.576	558.925	607.75	655.028	701.698	749.193	795.599	838.99	879.066	916.536	951.873	983.248	1013.4	1039.39	1065.14	1089.4	1115.78	1142.86	1166.9	1190.52	1215.08	1239.31	1263.19	1284.38	1308.13	1332.34	1356.77	1380.77	1405.13	1429.58	1455.02	1482.66	1513.72	1545.88	1578.07	1606.93	1636.7	1664.38	1692.52
66	70.5266	96.505	156.364	208.485	266.837	325.501	385.433	442.243	500.792	561.372	626.545	688.851	745.178	796.51	846.928	895.461	944.254	991.372	1038.43	1085.39	1132.81	1178.28	1224.79	1271.79	1317.95	1365.86	1411.71	1461.99	1513.05	1567.91	1628.93	1687.36	1747.32	1802.19	1854.33	1901.65	1947.87	1993.95	2040.76	2080.36	2122.29	2162.12	2206.19	2245.24	2284.92	2322.69	2360.85	2398.61	2436.2
67	81.1777	140.206	215.094	286.792	363.423	440.634	517.836	592.063	665.616	734.287	808.608	878.115	951.254	1018.24	1089.91	1160.27	1229.47	1294.83	1359.5	1424.13	1491.92	1555.67	1619.75	1683.09	1744.09	1804.19	1863.59	1925.23	1981.46	2032.09	2079.99	2127.68	2168.58	2207.63	2245.67	2288.4	2334.66	2387.03	2450.33	2518.34	2580.53	2633.97	2679.69	2721.21	2758.16	2790.59	2824.08	2858.7	2896.82
68	77.754	115.652	181.034	241.379	313.314	376.017	439.209	503.791	566.223	628.182	688.939	749.899	808.517	867.308	925.614	984.064	1039.06	1093.38	1147.8	1201.81	1256.81	1310.18	1363.48	1414.59	1463.85	1515.16	1568.9	1625.37	1680.42	1732.01	1780.64	1824.28	1861.54	1898.01	1932.65	1969.19	2004.55	2043.09	2085.19	2131.92	2188.61	2249.03	2310.47	2361.55	2405.69	2442.54	2474.43	2503.55	2535.22
69	117.926	155.424	207.14	276.187	342.579	410.644	478.651	546.582	612.852	676.59	738.955	804.609	872.971	941.153	1007.33	1069.82	1124.01	1166.39	1204.37	1243.07	1288.25	1334.22	1390.92	1455.47	1529.56	1603.39	1670.16	1729	1779.42	1825.35	1870.32	1911.12	1949.96	1988.4	2031.2	2075.03	2117.42	2155.86	2194.4	2231.24	2269.56	2306.77	2345.49	2382.98	2420.13	2453.76	2487.92	2522.85	2558.96
70	93.4324	148.399	236.038	314.717	394.68	474.684	551.949	627.337	700.31	776.029	853.484	931.124	1006.5	1080.16	1152.31	1226.34	1298.58	1369.86	1438.24	1508.26	1577.54	1643.22	1707.23	1767.47	1827.36	1882.05	1935.29	1984.79	2034.34	2079.59	2122.6	2161.93	2203.57	2243.32	2287.84	2332.74	2380.54	2431.71	2487.92	2550.18	2612.49	2673.52	2730.16	2778.02	2820.65	2859.59	2898.1	2936.5	2973.48
71	99.6047	166.123	284.815	379.754	494.591	606.122	715.386	822.458	929.138	1041.47	1155.26	1270.55	1387.95	1513.11	1647.35	1773.47	1887.56	1985.78	2079.85	2165.8	2248.1	2320.5	2392.82	2462.07	2532.74	2602.43	2679.2	2769.8	2866.95	2957.19	3029.91	3088.53	3142.12	3191.99	3245.48	3297.58	3348.7	3400.33	3449.19	3498.81	3543.56	3591.61	3639.65	3686.86	3731.7	3773.49	3813.28	3853.62	3899.29
72	112.528	157.607	247.915	330.553	414.197	496.262	578.635	656.944	736.5	816.505	898.06	977.599	1057.44	1134.81	1211.17	1284.53	1357.2	1428.05	1497.31	1564.65	1631.29	1694.13	1755.7	1815.69	1870.54	1922.77	1973.23	2027.38	2076.13	2123.74	2165.45	2208.52	2245.44	2280.88	2316.51	2351.42	2388.17	2422.25	2455.36	2484.68	2511.8	2538.29	2567.25	2594.64	2622.08	2646.39	2676.41	2706.66	2743.24
73	-516.141	-450.422	-365.457	-308.506	-247.429	-200.619	-149.869	-115.867	-84.9525	-55.7646	-0.0211895	23.6433	37.0979	43.6475	36.9716	16.0941	3.40646	-22.5048	-39.8327	-28.0344	-17.1644	26.9777	54.5072	86.5313	102.633	110.768	120.405	133.684	140.003	143.99	145.682	145.518	138.521	137.577	124.962	136.418	119.728	118.178	108.341	89.8242	85.4051	65.2455	44.2345	40.4942	16.5991	-4.95207	-38.0643	-62.1148	-84.1909
74	70.1318	157.164	243.058	320.743	406.173	483.798	583.876	787.264	1503.17	3267.06	6248.73	9433.52	12076.2	13895.9	14872.6	15202.3	15124.4	14907.6	14716	14605.3	14548.7	14518.8	14495.7	14477.8	14468.3	14465.7	14463.9	14457.3	14460.7	14472.2	14485.2	14508.3	14517.1	14529.4	14535.6	14547.8	14560.9	14580.1	14604.2	14623.7	14637.7	14647.1	14662.4	14677.2	14696.3	14720.4	14757.4	14775.6	14800.9
75	94.3689	185.842	272.4	363.2	468.123	572.383	683.264	793.341	903.84	1029.65	1147.34	1269.39	1391.75	1505.78	1633.44	1750.78	1876.84	1994.44	2118.51	2228.8	2359.71	2470.71	2596.35	2709.22	2823.34	2948.18	3042.19	3166.22	3260.9	3365.59	3466.2	3558.63	3647.63	3729.87	3806.22	3879.19	3952.56	4033.93	4126.49	4233.69	4340.25	4442.14	4530.6	4613.72	4688.23	4759.18	4835.79	4909.38	4982.74
76	83.5426	40.6584	48.3244	44.635	46.3851	44.4963	48.2919	46.508	38.7013	51.9231	120.491	175.415	199.073	195.982	160.923	124.355	87.2616	53.4975	34.6305	34.2524	38.1156	31.1718	11.4746	-14.2112	-42.5274	-75.5254	-108.361	-138.405	-167.896	-199.598	-234.293	-268.669	-304.453	-341.766	-378.558	-413.42	-447.936	-480.127	-517.247	-554.47	-595.519	-635.128	-673.37	-713.929	-752.791	-796.58	-838.711	-884.049	-922.63
77	81.4234	83.9886	134.819	179.759	227.111	268.169	315.132	361.015	402.717	447.834	492.891	540.457	588.516	635.429	682.452	725.722	768.683	809.395	848.817	888.054	925.353	963.805	1011.88	1064.53	1114.6	1150.95	1181.7	1207.52	1231.68	1252.45	1273.24	1291.06	1311.22	1329.07	1351.1	1371.24	1391.02	1408.68	1425.37	1443.41	1460.48	1477.77	1494.96	1510.94	1528.29	1543.42	1559.74	1575.28	1591.2
78	60.6269	141.442	205.994	268.996	342.19	508.4	1052.69	2568.11	4999.7	8071.29	11515.8	14811.5	17778	20219.4	22061.3	23281.5	23944.1	24165.3	24109.4	23965.2	23808.8	23728.8	23627.3	23571	23508.9	23464.9	23424.9	23377.5	23349.4	23327.9	23310	23301.4	23270.7	23248.9	23200.8	23193.4	23171.2	23180.1	23146.8	23136.5	23113	23103.8	23082.1	23078.8	23059.4	23058	23049.4	23047.8	23044.3
79	77.5403	46.5065	48.5515	41.6802	55.6283	55.2275	51.1502	42.9497	31.8169	29.4625	44.6544	40.5001	49.2502	42.9042	34.0145	13.9428	-11.5532	-44.3964	-81.0814	-96.0045	-134.96	-155.076	-176.245	-190.786	-210.703	-228.055	-234.804	-263.502	-278.864	-315.369	-348.055	-373.087	-416.06	-442.95	-487.812	-517.771	-549.035	-589.167	-629.011	-674.838	-715.683	-760.67	-796.779	-847.129	-884.75	-938.935	-982.579	-1032.49	-1076.91
80	65.0435	74.1745	125.035	166.713	226.903	266.754	312.709	356.344	397.694	442.297	487.883	534.683	576.871	618.278	663.787	706.628	749.001	785.718	823.383	862.866	904.201	943.203	979.828	1015.9	1049.52	1080.4	1103.83	1129.32	1150.13	1170.26	1184.08	1198.44	1213.43	1227.45	1244.75	1264.08	1292.43	1331.52	1373.68	1416.67	1450.93	1479.66	1503.93	1522.87	1540.91	1556.44	1573.42	1589.84	1605.99
81	39.65	53.4482	82.7078	110.277	149.545	182.099	212.752	245.357	276.42	308.38	340.68	374.181	405.68	433.562	462.228	488.35	513.705	535.643	557.44	578.905	600.486	619.672	636.572	655.705	672.702	690.466	705.547	722.527	738.121	752.522	765.405	781.233	797.992	814.424	829.676	844.785	859.93	873.484	885.196	896.991	908.027	921.432	937.585	957.638	978.277	997.478	1011	1022.04	1029.47
82	9.60658	6.64263	9.29603	12.9418	13.1156	19.3725	20.8056	32.6458	43.7032	65.0729	102.215	151.521	241.667	321.918	372.605	413.005	441.294	469.862	496.68	526.29	553.709	582.274	610.187	638.086	664.655	689.545	712.645	732.988	750.234	766.583	782.794	797.767	809.777	820.624	833.101	846.498	858.19	869.264	879.4	887.452	892.626	896.471	902.159	907.451	912.8	917.103	921.48	925.235	928.666
83	90.8372	147.862	225.822	301.095	375.331	449.441	523.041	594.668	663.516	734.465	807.997	879.871	952.242	1018.19	1089.54	1153.72	1223.85	1288.17	1353.37	1414.55	1474.7	1536.98	1597.85	1659.25	1716.25	1776.27	1835.74	1894.14	1949.02	2007.46	2064.02	2123.56	2177.46	2238.95	2293.44	2346.88	2392.63	2436.46	2476.67	2510.92	2542.19	2575.14	2609.15	2650.44	2697.2	2762.76	2835.25	2902.97	2956.43
84	91.0632	153.053	229.218	305.624	381.424	455.884	528.394	599.164	667.08	735.31	801.858	867.648	934.054	991.98	1051.11	1108.76	1167.73	1223.8	1279.9	1334.4	1390.24	1442.16	1492.73	1539.82	1584.54	1626.05	1663.89	1697.31	1725.03	1752.02	1776.74	1801.43	1826.99	1852.68	1879.4	1902.82	1921.85	1940.26	1961.32	1986.79	2009.42	2029.37	2051.52	2076.94	2101.4	2128.77	2158.63	2198.9	2235.36
85	94.7813	122.479	181.247	241.662	295.932	351.362	402.88	453.717	505.549	557.525	604.9	649.326	694.776	735.318	777.45	815.096	859.139	898.402	938.067	972.491	1006.63	1037.42	1061.99	1079.85	1093.18	1105.21	1114.36	1120.25	1122.99	1127.42	1132.25	1137.08	1143.94	1153.15	1165.3	1182.1	1202.91	1228.57	1255.33	1280.19	1301.85	1319.13	1331.67	1342.08	1348.23	1357.41	1364.71	1373.81	1379.41
86	120.638	185.612	271.197	360.168	448.247	533.284	615.404	696.098	775.011	854.138	934.346	1011.17	1088.03	1157.33	1232.14	1304.41	1379.6	1446.49	1507.43	1561.51	1616.19	1663.31	1704.4	1739.61	1776.51	1814.84	1853.11	1890.15	1928.16	1968.12	2012.11	2059.23	2110.77	2168.61	2226.1	2282.53	2331.97	2378.13	2420.72	2460.91	2501.93	2538.49	2575.16	2608.98	2640.47	2674.32	2703.54	2734.81	2763.21
87	95.784	159.699	215.099	283.637	354.041	426.482	499.409	559.456	640.31	743.319	967.952	1450.9	2427.45	4292.1	7142.98	10450.1	13437.6	15800.7	17326.4	18059.1	18203.9	18069.6	17848.1	17680	17571.1	17498.1	17444.2	17393.7	17369.6	17349.5	17324.8	17308.9	17291.8	17288	17271.5	17272.6	17270.5	17284.8	17282.8	17286.4	17282.8	17287.3	17292.2	17310.9	17321.6	17339.8	17342.1	17351.8	17354.6
88	130.139	202.471	290.628	385.492	477.953	567.45	654.721	743.408	833.424	925.364	1014.47	1101.11	1189.09	1275.8	1360.07	1441.37	1522.94	1604.81	1685.78	1762.72	1838.32	1911.65	1985.81	2055.79	2130.04	2203.25	2277.37	2348.32	2416.18	2487.99	2554.93	2620.69	2686.84	2752.01	2820.35	2883.33	2943.83	3003.16	3064.9	3131.55	3194.48	3254.88	3310.29	3365.56	3415.1	3462.38	3501.63	3545.7	3584.83
89	101.378	148.14	218.023	293.29	368.252	440.566	511.052	594.185	738.905	993.553	1310.24	1589.82	1760.63	1843.45	1888.33	1924.23	1970.06	2029.55	2096.83	2155.77	2201.92	2232.76	2259.38	2281.85	2308.48	2339.63	2375.81	2408.74	2439.4	2469.83	2502.81	2536.65	2570.48	2605.91	2637.29	2667.65	2694.38	2726.77	2759.54	2792.6	2824.21	2854.92	2883.13	2910.4	2937.55	2970.21	3000.26	3031.91	3058
90	13.2658	23.5522	25.1769	25.6651	25.3737	24.5332	30.946	26.8376	22.5378	29.163	137.533	566.624	1732.68	3826.98	6508.69	9784.38	13163.3	16338.9	18880.7	20447	21181.6	21378.8	21331	21181.6	21019.7	20860.1	20736.1	20633.1	20539.9	20467.9	20386.8	20317.3	20232.5	20162.3	20083.7	20006.8	19936.3	19863.4	19792.7	19723.3	19649.1	19590.7	19527.2	19470.5	19388.4	19315.4	19244.5	19194.9	19119.9
91	134.992	189.97	276.639	365.114	453.387	538.291	625.536	711.456	799.493	887.009	977.921	1069.34	1167.38	1257.62	1346.82	1425.68	1503.48	1574.98	1640.5	1705.44	1769.5	1838.31	1912.31	1996.31	2087.15	2180.52	2267.57	2344.17	2411.18	2470.74	2528.74	2584.6	2641.21	2698.6	2753.9	2807	2855.12	2905.17	2957.53	3012.52	3064.82	3115.43	3163.64	3210.91	3257.52	3307.21	3356.27	3405.01	3447.55
92	100.707	166.107	257.732	346.691	433.869	519.298	607.79	747.755	979.899	1257.69	1480.44	1579.34	1603.47	1604.74	1628.66	1675.73	1735.49	1787.17	1823.41	1854.97	1887.47	1920.45	1952.66	1983.66	2017.37	2050.59	2086.57	2118.21	2150.97	2183.76	2214.65	2244.3	2272.67	2304.22	2334.72	2363.12	2388.28	2413.93	2439.36	2466.2	2492.73	2517.93	2538.6	2559.17	2579.56	2604.59	2626.2	2647.17	2662.59
93	81.846	162.384	252.125	348.647	435.491	518.072	601.52	705.427	868.607	1096.38	1342.88	1542.81	1665.04	1722.65	1747.86	1762.39	1784.2	1814.24	1862.49	1926.56	1998.22	2059.27	2107.65	2144.81	2187.15	2229	2272.56	2310.63	2351.74	2393.9	2438.1	2478.23	2521.15	2563.74	2603.77	2644.81	2681.08	2721.89	2760.4	2800.27	2839.89	2877.59	2916.64	2954.87	2988.5	3026.79	3062.27	3104.5	3137.66
94	150.233	194.345	269.669	360.286	453.166	544.49	636.12	728.692	824.638	919.772	1015.05	1101.06	1184.97	1257.88	1331.82	1401.9	1479.1	1567.83	1663.56	1755.75	1838.26	1911.98	1979.73	2042.75	2106.61	2170.37	2237.65	2302.09	2363.44	2423.25	2482.83	2544.08	2603.8	2665.22	2725.45	2783.09	2839.25	2897.1	2953.16	3009.66	3066.78	3124.38	3176.23	3227.17	3275.93	3330.15	3379.9	3435.31	3484.11
95	37.0143	46.0854	64.4543	83.8951	108.681	127.379	142.467	170.006	187.094	214.299	233.051	252.522	275.796	296.579	318.737	337.387	357.766	375.227	390.818	405.112	422.665	443.853	469.433	494.001	517.349	532.894	545.794	556.659	570.424	584.741	596.487	609.025	620.522	633.01	643.892	654.826	664.308	673.995	684.128	696.297	707.008	716.932	726.476	735.617	744.883	753.464	764.212	774.195	785.017
96	36.1373	21.3744	20.0784	12.706	9.97413	3.89021	3.51142	5.76537	7.46644	-0.195899	0.886241	-1.18611	-0.312157	-2.26115	0.514367	-2.64366	-2.03609	-6.08832	-2.98533	-9.8298	-6.45003	-5.94788	-4.36482	-8.2678	-10.129	-3.099	-6.93174	-7.07091	-7.63532	-2.27547	1.64754	0.581688	4.97281	13.121	10.8784	15.989	31.4729	34.5323	46.806	66.2518	84.6612	107.453	147.203	198.338	260.393	382.852	536.251	715.344	885.42
97	-1140.7	-1048.44	-958.131	-867.822	-782.183	-700.668	-617.911	-536.567	-457.778	-385.452	-322.756	-248.16	-175.235	-105.477	-46.9661	5.09923	51.4452	96.53	133.252	163.377	185.636	199.972	193.059	180.253	165.835	154.687	138.721	135.209	120.795	119.198	112.131	106.499	93.6271	87.3403	71.7699	64.8946	49.9022	43.9972	28.101	17.1994	3.01324	-11.6197	-24.2451	-35.2868	-46.7216	-62.8853	-81.8117	-95.4041	-108.474
98	-1210.47	-1115.38	-1021.31	-930.832	-841.979	-751.429	-665.774	-582.649	-497.397	-423.96	-350.297	-272.522	-203.897	-133.179	-68.3732	1.84133	50.3155	101.167	151.796	173.703	190.049	205.119	205.946	202.449	197.855	184.752	173.7	165.597	152.381	139.021	129.287	122.441	114.232	103.259	87.4558	73.1916	68.7126	53.0779	32.6613	19.7653	3.42779	-13.4309	-21.3435	-38.9183	-62.8632	-75.4651	-94.7026	-112.593	-125.242
99	76.4791	185.191	285.217	380.289	473.282	573.46	669.011	767.472	865.978	965.474	1063.12	1160.08	1253.77	1344.22	1432.15	1516.06	1601.99	1683.16	1765.64	1840.32	1910.88	1972.22	2027.33	2074.17	2114.26	2148.97	2179.55	2205.03	2230.09	2249.96	2271.95	2290.7	2309.08	2326.83	2343.45	2364.32	2383.68	2404.52	2423.79	2443.17	2463.98	2484.49	2505.16	2521.5	2538.08	2554.27	2572.46	2589.04	2603.95
100	-664.789	-592.085	-526.661	-460.685	-396.586	-334.626	-273.513	-211.366	-150.074	-98.5557	-44.2019	11.2931	69.9896	123.461	175.544	213.967	254.884	291.526	316.069	336.21	340.355	327.589	316.082	299.37	283.22	264.925	244.404	222.642	201.924	175.452	158.534	143.34	117.972	102.01	86.5055	63.272	43.8484	24.6984	4.21634	-19.7642	-48.6845	-66.3891	-84.2781	-109.554	-130.889	-154.36	-182.226	-201.102	-224.926
101	-711.644	-636.351	-562.64	-490.015	-414.712	-344.05	-279.22	-212.676	-148.497	-93.0851	-31.574	25.7759	85.0205	132.172	183.195	231.275	262.244	293.666	308.623	318.321	324.51	330.858	335.794	322.721	316.733	297.952	276.913	263.537	242.509	224.226	199.649	176.406	149.507	129.003	103.145	84.608	59.7274	35.4128	8.57044	-20.9466	-45.2392	-67.4867	-88.9733	-112.389	-142.486	-169.361	-191.927	-219.081	-249.194
102	-781.418	-712.177	-644.647	-581.837	-518.18	-459.009	-400.044	-338.768	-279.136	-223.603	-168.721	-110.823	-54.1734	-2.01286	51.5884	92.9172	139.166	184.925	224.514	248.862	276.642	285.817	285.815	278.413	263.89	250.922	233.381	224.979	205.938	192.256	166.624	157.311	139.704	118.097	104.011	94.6622	74.1028	53.2274	28.563	9.74902	-9.20822	-31.535	-52.0853	-74.8121	-101.713	-128.4	-159.737	-181.442	-209.357
103	-618.097	-545.995	-473.824	-403.66	-331.813	-264.764	-205.38	-139.268	-70.4227	-10.3136	49.7503	103.079	151.043	191.248	217.668	231.752	228.765	229.946	221.827	206.542	196.654	188.053	177.799	165.343	153.251	144.413	132.032	127.791	115.055	104.911	92.9556	74.0647	63.6317	53.8594	41.8344	32.6458	21.4663	10.4738	-4.8586	-16.2886	-30.0819	-35.0563	-47.1123	-62.5938	-78.714	-90.6711	-107.673	-118.995	-141.984
104	-810.08	-722.748	-636.513	-548.298	-464.315	-374.608	-289.095	-209.712	-130.151	-54.2439	19.349	90.203	144.028	188.532	210.935	222.521	219.347	221.349	219.734	215.463	207.908	198.381	192.831	191.743	187.531	180.027	168.818	161.663	151.322	138.206	125.619	115.115	99.2062	88.8932	68.0722	54.6832	40.7885	26.7991	10.3906	-11.1461	-26.5206	-48.8832	-58.8305	-81.6953	-92.9099	-107.582	-127.745	-146.638	-163.717
105	-937.479	-838.863	-749.815	-661.202	-564.341	-478.212	-394.151	-306.495	-226.367	-150.883	-76.8127	-2.03205	68.6334	137.083	204.597	271.222	324.185	386.916	427.583	467.183	484.256	487.295	476.133	460.992	429.799	406.74	379.049	356.631	330.718	305.228	271.315	244.91	204.16	174.498	140.245	103.836	68.4154	34.9184	1.41318	-35.7366	-66.863	-105.103	-140.672	-169.303	-211.246	-242.118	-283.484	-312.893	-352.273
106	-760.879	-682.419	-609.528	-542.626	-468.837	-385.039	-317.187	-246.608	-181.13	-110.799	-46.2015	17.7972	80.9225	147.815	200.514	252.393	298.931	342.23	375.443	395.81	402.344	396.305	380.844	363.476	344.951	322.204	294.052	278.562	244.645	224.579	197.125	177.506	151.142	128.383	103.135	75.9027	53.3998	27.0027	0.373042	-26.8292	-55.6827	-70.9395	-113.739	-131.356	-159.728	-182.19	-208.757	-232.375	-264.244
107	-907.129	-819.598	-739.271	-651.63	-565.158	-477.197	-392.386	-309.042	-230.067	-146.088	-68.9787	6.64497	87.8631	162.793	230.522	293.718	347.504	403.93	424.994	454.035	458.88	456.129	447.797	430.615	409.066	387.755	361.364	331.9	307.908	282.571	256.042	234.718	199.943	173.372	142.494	105.451	80.0556	45.4049	6.07307	-20.8185	-59.8291	-95.5006	-131.563	-165.881	-199.225	-234.385	-270.606	-312.465	-342.847
108	-816.384	-743.469	-668.729	-592.886	-510.686	-439.008	-365.54	-294.331	-226.788	-154.918	-93.283	-27.2622	34.7099	89.6418	149.56	206.729	255.222	307.363	355.162	392.322	419.048	445.133	460.195	468.235	460.41	445.373	421.562	401.569	375.313	350.643	315.375	289.441	258.16	223.738	190.21	155.527	114.787	86.056	48.8509	6.24899	-36.4021	-78.2684	-124.674	-167.175	-214.842	-258.049	-307.992	-347.938	-395.524
109	100.127	185.916	282.45	376.6	468.421	559.231	648.767	741.411	831.532	921.156	1008.21	1095.64	1185.22	1278.66	1381.3	1494.69	1623.3	1755.13	1882.39	1995.44	2093.84	2177.07	2246.11	2307.16	2363.04	2420.14	2481.63	2544.06	2611.89	2679.02	2755.74	2832.92	2918.12	3003.28	3088.66	3170.9	3255.91	3337.74	3411.48	3473.26	3528.75	3576.79	3615.71	3648.95	3677.49	3702.62	3720.9	3739.28	3754.42
110	-671.877	-600.975	-532.373	-463.691	-389.037	-315.392	-245.008	-178.307	-115.361	-54.1857	1.56075	54.9824	104.1	148.313	191.568	229.862	255.749	274.351	280.509	279.38	283.069	274.294	269.486	261.857	242.333	229.574	211.546	203.247	178.116	175.287	152.495	139.242	116.136	95.7299	79.1617	59.1927	41.1875	23.7976	3.05203	-17.4718	-37.6521	-50.5467	-72.8908	-96.2977	-115.53	-136.922	-160.302	-182.766	-201.127
111	-694.499	-629.954	-564.882	-508.397	-454.184	-399.847	-341.698	-288.916	-238.767	-188.843	-145.202	-101.173	-62.5097	-20.7383	15.2345	55.3568	84.6563	121.837	145.917	182.155	208.183	237.043	261.532	289.23	325.445	372.186	407.441	423.002	407.514	399.003	361.842	336.179	302.65	264.654	227.468	196.532	153.048	124.726	78.6631	40.1028	1.40123	-34.7985	-81.8645	-127.158	-160.846	-203.484	-249.672	-292.188	-341.875
112	45.7524	43.2885	47.9199	54.3129	54.9706	56.7047	54.2606	62.5015	62.7032	54.9815	48.0725	49.8524	41.8508	36.4013	42.9688	73.5027	189.38	511.288	988.788	1568.8	2063.81	2457.1	2693.63	2784.52	2768.84	2692.77	2592.31	2486.14	2384.63	2278.97	2177.46	2074.14	1980.79	1884.89	1791.51	1692.99	1606.25	1521.66	1437.19	1343.83	1255.69	1168.09	1079.92	992.895	906.179	818.365	723.26	631.135	538.499
113	-815.333	-733.928	-648.851	-573.769	-501.25	-423.004	-348.952	-276.969	-211.9	-147.918	-79.6647	-24.5931	35.2829	92.532	147.584	201.771	244.168	287.282	308.1	328.656	333.529	330.376	327.22	309.853	292.548	281.313	260.978	253.147	235.884	222.646	194.826	176.071	153.034	128.601	106.874	82.0891	59.6937	40.0767	16.103	-13.6677	-37.7949	-60.4501	-90.4038	-112.428	-134.463	-161.251	-190.931	-223.033	-245.728
114	-1051.44	-972.129	-886.733	-812.933	-736.424	-658.95	-584.289	-509.729	-444.199	-374.965	-307.566	-245.996	-180.007	-127.764	-61.9848	-6.21036	46.1623	93.2982	137.977	177.686	200.643	226.27	241.112	251.19	242.762	238.11	230.814	221.267	208.017	201.911	181.277	179.843	157.847	146.058	127.522	108.01	88.1619	71.4983	51.8528	25.2831	6.6036	-14.2799	-37.2249	-62.4111	-87.7599	-104.919	-138.386	-164.794	-187.003
115	-1140.7	-1048.44	-958.131	-867.822	-782.183	-700.668	-617.911	-536.567	-457.778	-385.452	-322.756	-248.16	-175.235	-105.477	-46.9661	5.09923	51.4452	96.53	133.252	163.377	185.636	199.972	193.059	180.253	165.835	154.687	138.721	135.209	120.795	119.198	112.131	106.499	93.6271	87.3403	71.7699	64.8946	49.9022	43.9972	28.101	17.1994	3.01324	-11.6197	-24.2451	-35.2868	-46.7216	-62.8853	-81.8117	-95.4041	-108.474
116	-1210.47	-1115.38	-1021.31	-930.832	-841.979	-751.429	-665.774	-582.649	-497.397	-423.96	-350.297	-272.522	-203.897	-133.179	-68.3732	1.84133	50.3155	101.167	151.796	173.703	190.049	205.119	205.946	202.449	197.855	184.752	173.7	165.597	152.381	139.021	129.287	122.441	114.232	103.259	87.4558	73.1916	68.7126	53.0779	32.6613	19.7653	3.42779	-13.4309	-21.3435	-38.9183	-62.8632	-75.4651	-94.7026	-112.593	-125.242
117	76.4791	185.191	285.217	380.289	473.282	573.46	669.011	767.472	865.978	965.474	1063.12	1160.08	1253.77	1344.22	1432.15	1516.06	1601.99	1683.16	1765.64	1840.32	1910.88	1972.22	2027.33	2074.17	2114.26	2148.97	2179.55	2205.03	2230.09	2249.96	2271.95	2290.7	2309.08	2326.83	2343.45	2364.32	2383.68	2404.52	2423.79	2443.17	2463.98	2484.49	2505.16	2521.5	2538.08	2554.27	2572.46	2589.04	2603.95
118	-664.789	-592.085	-526.661	-460.685	-396.586	-334.626	-273.513	-211.366	-150.074	-98.5557	-44.2019	11.2931	69.9896	123.461	175.544	213.967	254.884	291.526	316.069	336.21	340.355	327.589	316.082	299.37	283.22	264.925	244.404	222.642	201.924	175.452	158.534	143.34	117.972	102.01	86.5055	63.272	43.8484	24.6984	4.21634	-19.7642	-48.6845	-66.3891	-84.2781	-109.554	-130.889	-154.36	-182.226	-201.102	-224.926
119	-711.644	-636.351	-562.64	-490.015	-414.712	-344.05	-279.22	-212.676	-148.497	-93.0851	-31.574	25.7759	85.0205	132.172	183.195	231.275	262.244	293.666	308.623	318.321	324.51	330.858	335.794	322.721	316.733	297.952	276.913	263.537	242.509	224.226	199.649	176.406	149.507	129.003	103.145	84.608	59.7274	35.4128	8.57044	-20.9466	-45.2392	-67.4867	-88.9733	-112.389	-142.486	-169.361	-191.927	-219.081	-249.194
120	-781.418	-712.177	-644.647	-581.837	-518.18	-459.009	-400.044	-338.768	-279.136	-223.603	-168.721	-110.823	-54.1734	-2.01286	51.5884	92.9172	139.166	184.925	224.514	248.862	276.642	285.817	285.815	278.413	263.89	250.922	233.381	224.979	205.938	192.256	166.624	157.311	139.704	118.097	104.011	94.6622	74.1028	53.2274	28.563	9.74902	-9.20822	-31.535	-52.0853	-74.8121	-101.713	-128.4	-159.737	-181.442	-209.357
121	-618.097	-545.995	-473.824	-403.66	-331.813	-264.764	-205.38	-139.268	-70.4227	-10.3136	49.7503	103.079	151.043	191.248	217.668	231.752	228.765	229.946	221.827	206.542	196.654	188.053	177.799	165.343	153.251	144.413	132.032	127.791	115.055	104.911	92.9556	74.0647	63.6317	53.8594	41.8344	32.6458	21.4663	10.4738	-4.8586	-16.2886	-30.0819	-35.0563	-47.1123	-62.5938	-78.714	-90.6711	-107.673	-118.995	-141.984
122	-810.08	-722.748	-636.513	-548.298	-464.315	-374.608	-289.095	-209.712	-130.151	-54.2439	19.349	90.203	144.028	188.532	210.935	222.521	219.347	221.349	219.734	215.463	207.908	198.381	192.831	191.743	187.531	180.027	168.818	161.663	151.322	138.206	125.619	115.115	99.2062	88.8932	68.0722	54.6832	40.7885	26.7991	10.3906	-11.1461	-26.5206	-48.8832	-58.8305	-81.6953	-92.9099	-107.582	-127.745	-146.638	-163.717
123	-937.479	-838.863	-749.815	-661.202	-564.341	-478.212	-394.151	-306.495	-226.367	-150.883	-76.8127	-2.03205	68.6334	137.083	204.597	271.222	324.185	386.916	427.583	467.183	484.256	487.295	476.133	460.992	429.799	406.74	379.049	356.631	330.718	305.228	271.315	244.91	204.16	174.498	140.245	103.836	68.4154	34.9184	1.41318	-35.7366	-66.863	-105.103	-140.672	-169.303	-211.246	-242.118	-283.484	-312.893	-352.273
124	-760.879	-682.419	-609.528	-542.626	-468.837	-385.039	-317.187	-246.608	-181.13	-110.799	-46.2015	17.7972	80.9225	147.815	200.514	252.393	298.931	342.23	375.443	395.81	402.344	396.305	380.844	363.476	344.951	322.204	294.052	278.562	244.645	224.579	197.125	177.506	151.142	128.383	103.135	75.9027	53.3998	27.0027	0.373042	-26.8292	-55.6827	-70.9395	-113.739	-131.356	-159.728	-182.19	-208.757	-232.375	-264.244
125	-907.129	-819.598	-739.271	-651.63	-565.158	-477.197	-392.386	-309.042	-230.067	-146.088	-68.9787	6.64497	87.8631	162.793	230.522	293.718	347.504	403.93	424.994	454.035	458.88	456.129	447.797	430.615	409.066	387.755	361.364	331.9	307.908	282.571	256.042	234.718	199.943	173.372	142.494	105.451	80.0556	45.4049	6.07307	-20.8185	-59.8291	-95.5006	-131.563	-165.881	-199.225	-234.385	-270.606	-312.465	-342.847
126	-816.384	-743.469	-668.729	-592.886	-510.686	-439.008	-365.54	-294.331	-226.788	-154.918	-93.283	-27.2622	34.7099	89.6418	149.56	206.729	255.222	307.363	355.162	392.322	419.048	445.133	460.195	468.235	460.41	445.373	421.562	401.569	375.313	350.643	315.375	289.441	258.16	223.738	190.21	155.527	114.787	86.056	48.8509	6.24899	-36.4021	-78.2684	-124.674	-167.175	-214.842	-258.049	-307.992	-347.938	-395.524
127	-250.852	-230.206	-211.84	-197.761	-174.703	-159.892	-128.835	-114.242	-83.914	-58.1335	-22.6276	5.49564	25.5515	60.4235	86.8026	104.703	146.892	174.959	195.864	220.9	234.452	246.548	256.079	262.265	262.869	256.165	238.934	223.108	205.972	178.534	155.802	132.536	111.507	99.8679	85.9327	80.3782	77.6961	82.3828	70.2614	61.7554	48.244	26.4721	2.08465	-12.0799	-38.1293	-72.8019	-95.3985	-127.587	-144.5
128	100.127	185.916	282.45	376.6	468.421	559.231	648.767	741.411	831.532	921.156	1008.21	1095.64	1185.22	1278.66	1381.3	1494.69	1623.3	1755.13	1882.39	1995.44	2093.84	2177.07	2246.11	2307.16	2363.04	2420.14	2481.63	2544.06	2611.89	2679.02	2755.74	2832.92	2918.12	3003.28	3088.66	3170.9	3255.91	3337.74	3411.48	3473.26	3528.75	3576.79	3615.71	3648.95	3677.49	3702.62	3720.9	3739.28	3754.42
129	-671.877	-600.975	-532.373	-463.691	-389.037	-315.392	-245.008	-178.307	-115.361	-54.1857	1.56075	54.9824	104.1	148.313	191.568	229.862	255.749	274.351	280.509	279.38	283.069	274.294	269.486	261.857	242.333	229.574	211.546	203.247	178.116	175.287	152.495	139.242	116.136	95.7299	79.1617	59.1927	41.1875	23.7976	3.05203	-17.4718	-37.6521	-50.5467	-72.8908	-96.2977	-115.53	-136.922	-160.302	-182.766	-201.127
130	-694.499	-629.954	-564.882	-508.397	-454.184	-399.847	-341.698	-288.916	-238.767	-188.843	-145.202	-101.173	-62.5097	-20.7383	15.2345	55.3568	84.6563	121.837	145.917	182.155	208.183	237.043	261.532	289.23	325.445	372.186	407.441	423.002	407.514	399.003	361.842	336.179	302.65	264.654	227.468	196.532	153.048	124.726	78.6631	40.1028	1.40123	-34.7985	-81.8645	-127.158	-160.846	-203.484	-249.672	-292.188	-341.875
131	45.7524	43.2885	47.9199	54.3129	54.9706	56.7047	54.2606	62.5015	62.7032	54.9815	48.0725	49.8524	41.8508	36.4013	42.9688	73.5027	189.38	511.288	988.788	1568.8	2063.81	2457.1	2693.63	2784.52	2768.84	2692.77	2592.31	2486.14	2384.63	2278.97	2177.46	2074.14	1980.79	1884.89	1791.51	1692.99	1606.25	1521.66	1437.19	1343.83	1255.69	1168.09	1079.92	992.895	906.179	818.365	723.26	631.135	538.499
132	-815.333	-733.928	-648.851	-573.769	-501.25	-423.004	-348.952	-276.969	-211.9	-147.918	-79.6647	-24.5931	35.2829	92.532	147.584	201.771	244.168	287.282	308.1	328.656	333.529	330.376	327.22	309.853	292.548	281.313	260.978	253.147	235.884	222.646	194.826	176.071	153.034	128.601	106.874	82.0891	59.6937	40.0767	16.103	-13.6677	-37.7949	-60.4501	-90.4038	-112.428	-134.463	-161.251	-190.931	-223.033	-245.728
NTC	-1518.42	-1353.31	-1186.72	-1022.76	-863.748	-707.784	-551.626	-392.067	-252.163	-117.942	-12.4179	65.7494	126.07	164.187	181.715	195.597	200.786	212.957	213.121	231.887	226.241	225.554	219.262	210.988	200.107	190.214	174.498	170.37	158.622	145.783	126.114	113.299	97.3109	83.7878	76.9182	58.8234	44.8275	32.1579	19.1791	-0.567813	-18.8269	-31.4399	-46.9917	-61.8872	-81.7526	-95.5667	-119.448	-137.625	-149.042
NTC	-1580.86	-1464.66	-1338.39	-1214.72	-1096.44	-978.017	-858.638	-741.133	-636.757	-527.306	-427.61	-334.165	-233.347	-149.075	-68.0162	3.77014	62.7763	148.924	228.455	351.973	517.806	707.389	885.811	992.166	1068.15	1095.9	1087.43	1041.18	976.513	891.851	804.792	709.586	617.877	526.369	436.822	344.005	252.853	164.215	75.0902	-13.6546	-102.244	-187.162	-275.533	-362.434	-448.31	-532.164	-621.458	-706.368	-792.967
[truncated: 2 more columns]

## Sheet: Figure S4
HF-LAMP
	1	2	3	4	5	6	7	8	9	10	11	12	13	14	15	16	17	18	19	20	21	22	23	24	25	26	27	28	29	30	31	32	33	34	35	36	37	38	39	40	41	42	43	44	45	46	47	48	49
1	7.8524	16.7917	18.9043	18.8115	23.1994	18.4879	18.7699	19.5795	18.7224	20.479	17.8624	35.358	89.9602	298.054	748.428	1443.18	2358.2	3351.87	4170.44	4719.56	4992.98	5077.33	5052.97	4959.05	4834.61	4698.94	4591.46	4502.84	4430.7	4366.91	4310.48	4260.79	4213.13	4163.83	4117.33	4072.22	4031.79	3990.48	3943.55	3897.77	3854.71	3813.77	3771.55	3729.73	3691.4	3654.08	3612.98	3570.45	3529.31
2	938.257	995.856	1058.01	1410.68	3883.37	7922.68	10931.9	12682.7	13506.9	13886.5	13988.3	13914.3	13748.6	13562.5	13417.2	13319.9	13279.1	13262	13257.6	13264	13269.1	13292.5	13314.3	13337	13364.4	13381.9	13400.2	13412.7	13439.2	13463.5	13490.2	13512.6	13531.2	13544.6	13554.6	13564.9	13574.5	13583.3	13598.6	13613.5	13625.4	13629.1	13633.3	13638.6	13647.3	13654.9	13659.4	13667	13668.3
3	51.0731	96.0026	139.272	179.832	230.948	342.273	772.314	1727.74	3246.65	5118.44	6873.07	8389.77	9577.45	10465.2	11119	11601.7	11969.1	12230.9	12397.2	12442.8	12398.9	12275.3	12135.9	11999.7	11905.2	11840.5	11807.3	11788.5	11784.4	11787.9	11797.5	11803	11809.9	11808.7	11811.4	11816.2	11824.3	11837.7	11844.7	11852.3	11857.4	11866.9	11878.4	11887.2	11897.8	11901.2	11908.6	11909.1	11916.9
4	-50.9993	-43.5929	-33.4493	-30.5032	-26.6816	-21.5654	-15.9274	-21.8231	-13.7976	-8.96556	-3.34133	1.02152	-5.33673	6.13532	10.0803	14.0121	17.7554	18.2613	15.9835	19.775	25.7422	28.5647	35.3968	39.8168	42.4491	43.3213	49.1027	55.2076	55.3565	62.2691	70.6673	71.8994	80.7353	81.5047	78.7566	83.833	83.9141	78.0641	66.676	49.8904	26.2869	13.764	-8.67472	-24.9233	-28.1936	-21.2347	-20.3554	-32.0638	-57.0133
5	-0.75859	20.2087	25.6073	25.3324	27.7609	23.4306	23.2002	27.7527	27.4089	60.6229	208.754	683.179	1578.9	2900.12	4381.88	5659.31	6594.21	7153.11	7405.36	7443.99	7354.38	7193.31	7023.01	6866.85	6739.93	6630.13	6535.4	6451.49	6378.43	6309.85	6245.93	6185.27	6125.79	6067.67	6004.2	5948.76	5894.62	5841.67	5785.44	5726.67	5669.96	5610.62	5554.57	5495.38	5440.97	5383.56	5327.56	5268.62	5212.88
6	33.7747	32.841	36.7706	34.5903	33.0938	1.84556	8.28946	10.8782	18.6382	21.0547	25.75	31.1547	34.172	37.858	56.8278	113.749	267.067	586.045	1092.24	1728.47	2410.55	3080.07	3740.2	4388.88	5041.35	5726.43	6461.54	7272.01	8168.3	9117.42	9986.72	10609.5	10947.4	11048.1	11018.8	10916.8	10798.4	10694.3	10610.4	10532.7	10470	10413.3	10378.9	10335.9	10299.6	10249.3	10211.6	10167.2	10130.7
7	410.768	451.549	493.951	658.602	2202.57	5474.45	7916.4	9677.37	10611.5	11028.8	11165	11118.9	10974.6	10778	10592.8	10417.9	10258.7	10109	9978.15	9881.49	9810.5	9766.6	9737.7	9714.77	9697.92	9680.11	9672.54	9662.94	9657.04	9654.53	9655.32	9661.97	9662.89	9666.42	9665.59	9665.55	9669.61	9669.15	9669.88	9670.01	9671.51	9669.61	9664.18	9664.41	9671.95	9674.69	9675.45	9673.12	9677.73
8	105.062	151.619	196.289	261.719	1036.93	3439.64	5775.87	6440.12	6838.73	6929.29	6870.39	6714.81	6506.65	6296.74	6134.9	6017.05	5941.62	5882.41	5838.88	5802.81	5772.92	5755.42	5743.65	5735.51	5729.66	5724.86	5724.2	5724.35	5728.45	5731.38	5735.81	5745.3	5749.34	5758.68	5760.21	5766.24	5768.83	5773.16	5782.42	5794.26	5807.34	5816.89	5824.63	5836.83	5851.67	5868.43	5879.37	5891.18	5906.34
9	30.8347	71.8711	106.212	141.616	261.096	579.975	1176.6	2086.24	3140.36	3831.65	4280.66	4433.09	4425.89	4366.46	4307.9	4261.19	4217.83	4180.04	4151.07	4130.53	4116.98	4106.81	4100.82	4096.47	4094.96	4092.95	4094.48	4093.56	4094.39	4092.93	4092.63	4091.46	4088.66	4084.89	4078.28	4073.22	4069.12	4062.32	4055.34	4045.75	4041.17	4035.16	4030.41	4026.31	4021.7	4017.37	4011.11	4006.88	4004.56
10	21.7635	71.9095	112.656	150.208	227.33	687.32	1691.81	3177.31	4419.65	5252.43	5597.95	5652.19	5584.7	5485.31	5401.85	5345.84	5311.22	5285.48	5270.06	5256.24	5250.92	5247.75	5250.93	5254.69	5261.15	5267.08	5273.26	5276.28	5284.25	5289.52	5295.57	5295.52	5294.19	5291.84	5290.21	5287.84	5285.91	5281.67	5281.06	5278.85	5278.34	5277.09	5279.1	5278.94	5278.91	5278.5	5278.41	5277.12	5276.84
11	7.05032	19.7574	23.435	16.5928	15.676	12.6836	15.6676	16.4201	20.5161	19.8875	20.9911	38.2632	85.0735	220.181	487.929	953.676	1653.96	2558.23	3509.99	4356.6	5011.6	5437.19	5670.22	5770.03	5784.66	5748.85	5683.13	5602.91	5517.97	5432.69	5349.28	5268.36	5194.14	5126.24	5064.39	5005.4	4949.97	4895.98	4844.53	4790.73	4738.77	4686.95	4641.87	4595.11	4549.79	4500.8	4453.01	4404.44	4359.28
12	14.763	60.1735	101.955	134.542	169.645	199.948	243.796	297.281	449.246	829.701	1634.89	2982.38	4672.47	6174.29	7336.76	8098.8	8541.69	8770.87	8862.5	8875.18	8846.05	8799.38	8742	8693.1	8653.96	8635.15	8627.66	8629.44	8641.06	8653.74	8664.31	8673.87	8688.9	8707.86	8725.6	8740.89	8762	8784.52	8803.83	8817.3	8834.27	8851	8871.12	8888.45	8909.18	8927.68	8938.63	8947.05	8961
13	156.081	202.855	243.644	289.339	398.969	1602.6	4944.61	7897.13	10053.3	11251.6	11875	12156.6	12232.1	12187.6	12105.5	12010.6	11920.8	11840.2	11772.9	11730.4	11699.2	11685.8	11680.6	11684.7	11692.8	11698.3	11704.9	11707.9	11724.5	11734.4	11743.5	11743.6	11751.9	11759	11760.7	11754.2	11748.7	11737.3	11726	11710.5	11696.5	11677.4	11663.2	11647.5	11640	11632.1	11620.6	11606.7	11598.8
14	80.6859	140.587	184.318	245.758	592.478	1970.99	4404.22	6443.9	8153.44	9418.48	10319.7	11114.2	11647.9	12009.1	12062.2	12078.1	12072.8	12054.4	12024.7	11977.3	11915.3	11837.7	11771.8	11724.1	11700.3	11687.9	11683.4	11680.3	11679.6	11681.1	11678.7	11675.8	11670.5	11662.6	11655.2	11645.6	11635.3	11619.8	11601.8	11580.9	11556.6	11532.7	11518.6	11502.8	11489.6	11476.2	11460.9	11441	11419.4
15	32.0964	83.4978	138.917	184.45	231.374	469.179	1616.7	4082.8	7133.62	9731.21	11595.9	12659.5	13161.3	13303.6	13219.7	13033.1	12846.5	12728.4	12669.3	12641.7	12625.9	12617.6	12618.7	12626.2	12630.8	12634.4	12637.5	12636.3	12630.4	12615.4	12594.3	12569	12547.5	12525.4	12504.1	12482	12471.7	12449.4	12434.2	12403.4	12387.3	12366.9	12357.8	12345.9	12330.7	12317.1	12300.1	12283.8	12266.2
16	62.0929	124.066	178.068	229.079	295.11	756.658	3179.89	7378.16	9793.84	11459.8	12253.2	12614.9	12707.9	12629.6	12477.9	12319.4	12201.1	12123.2	12084.7	12062.5	12051.5	12041.6	12040.4	12042	12051.2	12061.2	12071.1	12079	12094.1	12106.9	12120	12130.9	12141.9	12152.8	12154.2	12151.1	12147.7	12132.1	12118.5	12098	12087.5	12071.7	12058.8	12049.1	12039.6	12031.6	12019.7	12008.7	11997.5
17	67.5323	137.318	190.252	253.67	687.486	2784.5	6571.64	9583.63	11826.3	13095.6	13692.1	13889.4	13853.7	13692.8	13516.4	13371.9	13253.8	13164	13106	13071	13039.7	13012.2	12999.4	12994.5	12992.4	12982.1	12988.9	12979.1	12975.2	12968.5	12967.7	12959.9	12931.6	12913	12885.8	12870.6	12854.2	12837.3	12817.5	12784.3	12762.9	12738.6	12725.5	12720.2	12706.9	12689.1	12657.2	12634.6	12621.8
18	67.1869	127.445	177.685	236.913	516.081	1920.53	4911.11	8333.29	11178.4	13134	14211	14696.7	14819.7	14755.5	14615.1	14492	14387.7	14301.2	14235.1	14175.7	14131.7	14102.6	14092.3	14083.5	14064.8	14050.3	14041.2	14030.7	14014.9	14001.5	13991	13974.7	13951.7	13946.9	13937.2	13934.1	13923.9	13912.1	13902.3	13880.3	13866.7	13845	13837.9	13833.9	13827.5	13808.4	13786.9	13772.2	13762.3
19	176.352	254.466	305.563	407.417	1349.82	4268.11	8683.53	12144.2	14648.6	15986.8	16560.8	16695.2	16596.5	16409.1	16230.4	16078.7	15954.6	15860.2	15793.5	15734.8	15695.7	15657.1	15636.6	15622.2	15610.9	15609.4	15601.2	15597.1	15583.8	15579.4	15572.8	15558.2	15531.3	15505.8	15481.8	15460	15434	15401.7	15369.1	15324.6	15286	15245.5	15216	15195.3	15170.5	15135.1	15097.1	15058.9	15031.2
20	377.452	467.532	536.084	714.779	1286.8	2007.87	2890.45	3746.96	4389.77	4749.04	4883.35	4906.54	4886.09	4849.13	4816.96	4791.73	4780.96	4771.06	4767.28	4765.3	4767	4771.64	4777.44	4788.12	4797.66	4808.03	4819.34	4830.06	4841.09	4852.81	4866.6	4879.56	4887.43	4896.94	4903.67	4911.56	4916.66	4920.44	4923.44	4923.42	4924.66	4923.73	4926.52	4930.85	4935.74	4937.61	4936.99	4937.55	4940.94
21	31.8203	41.2421	34.6854	27.146	18.4062	13.8419	14.9416	11.1531	15.2315	8.3996	5.73405	15.5118	11.8869	13.9663	13.4461	12.0835	13.6766	19.7825	19.1756	22.4995	21.8603	29.5099	34.708	32.0966	35.769	39.1127	47.5809	46.4053	44.0928	49.5524	56.4171	57.8823	59.1	57.5618	67.6748	58.5302	60.9707	60.7394	50.494	48.8932	41.5183	36.8502	29.3582	26.4778	24.6606	11.4127	-4.85528	-6.06046	-17.3467
22	-83.8356	-59.1146	-54.6457	-48.712	-47.564	-36.6653	-34.9569	-21.7034	-16.4017	-6.04162	-4.55567	7.73803	8.94938	15.4748	20.6191	28.5966	30.8098	37.8845	45.055	52.5852	56.1133	63.0995	71.3544	75.5773	72.2204	72.84	66.8147	70.2084	62.7768	67.4025	58.5357	61.8116	56.234	52.8013	41.2221	50.7681	39.6112	29.0654	25.0004	18.3986	11.4556	9.54187	0.727148	-4.57987	-13.3753	-13.4222	-21.6143	-26.8429	-31.3665
23	-84.7981	-66.1916	-60.0999	-56.1172	-50.6164	-37.7549	-32.5204	-23.3044	-16.6986	-7.77294	-2.57439	10.72	12.2074	18.3438	21.6094	30.0629	34.2516	43.1381	43.5362	54.5364	59.029	54.8755	61.2202	73.8724	71.6779	70.4727	76.0355	73.2273	73.8875	75.641	86.3812	84.4425	91.0897	88.2057	95.0802	94.558	92.7152	93.654	87.8684	84.2828	66.716	55.9339	42.3815	25.9482	12.7758	-21.7599	-56.4306	-90.9351	-124.004
24	97.364	170.137	245.847	327.796	410.911	493.048	582.688	666.704	753.012	840.201	929.543	1017.3	1102.26	1178.93	1268.74	1352.96	1439.17	1540.99	1622.58	1706.33	1790.87	1877.95	1968.63	2059.16	2145.59	2230.57	2314.69	2404.05	2492.85	2583.88	2672.3	2761.66	2847.56	2938.19	3027.43	3119.47	3208.06	3296.79	3386.45	3475.56	3565.33	3653.59	3742.8	3829.56	3913.73	3993.59	4067.34	4138.32	4205.31
25	-1.58928	6.62062	6.56758	6.42639	4.22503	2.1113	5.20976	11.5265	12.88	14.113	18.2757	14.6206	12.9889	14.2037	10.6771	13.8003	15.248	16.4798	18.5387	16.1874	16.7716	11.5509	20.6158	20.5862	19.83	18.5331	17.2575	21.1378	19.2484	25.313	26.4967	26.8131	28.0987	26.3046	23.8178	31.816	25.9927	27.2622	20.8409	21.4526	17.1391	18.0212	12.0884	11.3143	8.80787	6.57537	9.44664	7.42562	4.61337
26	-110.035	-68.615	-61.3343	-48.6441	-44.4234	-36.2054	-20.6396	-13.667	-5.95923	5.16282	11.4083	12.1208	20.8151	25.8591	26.8142	35.3695	34.6333	43.0817	43.3942	43.7641	45.3588	57.0649	59.9788	57.5838	63.181	66.4006	64.8482	67.0266	58.3296	57.8205	56.4146	54.1563	47.2999	39.4984	36.675	35.359	31.071	20.874	13.9095	13.3789	10.1062	3.91864	-2.85092	-7.78393	-9.81578	-11.9462	-24.2407	-23.5824	-25.4221
27	-81.7577	-49.0299	-44.3426	-37.8888	-27.1139	-26.4285	-21.4366	-9.30302	-10.0662	-1.99061	5.16865	10.8466	17.6011	16.6735	19.7179	24.5629	29.6689	35.9401	36.0597	43.1404	50.1147	52.9875	51.4216	63.8101	64.9582	70.7616	69.1381	60.7004	63.7345	57.3637	59.3588	59.7625	51.2652	45.9111	42.285	39.1266	34.234	34.1094	26.8057	19.3754	12.4844	7.5799	-0.934083	-2.77502	-9.39849	-11.7264	-20.4414	-26.1527	-28.7871
28	-503.14	-411.976	-350.106	-305.373	-265.443	-231.401	-193.642	-166.019	-133.529	-111.487	-89.8395	-74.5657	-59.1875	-40.1226	-22.7828	-13.6157	-9.50598	3.84953	6.23768	10.3663	21.6586	24.4851	39.9532	40.0132	50.2098	58.2905	54.3974	54.3827	57.1594	58.0115	63.0402	56.8123	60.4128	60.3739	52.9645	56.2403	49.4225	46.4215	39.3101	36.1139	24.37	24.0722	18.0687	13.0963	8.89941	-7.49826	-13.511	-31.2571	-47.7303
29	-41.3841	-23.3436	-19.2873	-11.6918	-12.3512	-7.8196	-2.69476	-3.71282	3.91347	14.4938	11.1394	19.697	22.0904	25.5386	33.5318	33.4338	41.4314	50.6563	44.5722	50.5339	50.1955	56.9512	51.4521	51.2758	48.6313	46.4945	39.9899	34.3662	28.3629	26.2146	28.796	13.8168	13.9102	1.77739	-0.52118	-0.181473	-12.3168	-12.7254	-21.3247	-22.0519	-33.4457	-39.2317	-43.6678	-28.0677	5.57322	10.5087	21.3244	42.2714	31.4617
30	-175.9	-143.869	-126.495	-109.896	-96.1892	-86.2495	-62.8223	-58.3823	-41.5855	-26.6271	-16.5876	-3.60762	8.42737	17.1208	26.942	33.8958	47.7806	57.3784	59.6719	70.4002	79.5938	79.5018	80.7023	86.1587	84.0268	80.1209	77.3239	80.3548	80.1893	74.6594	79.4342	66.8459	66.3492	64.4826	54.7089	52.4224	52.2163	46.3609	36.6594	38.0975	28.6697	14.7179	15.6932	3.96307	-4.8008	-16.9871	-37.099	-49.2227	-63.035
ntc	-133.797	-102.168	-92.4664	-75.8378	-73.6149	-61.6376	-52.6573	-48.6637	-36.2805	-25.8016	-17.5351	-12.1591	-4.87103	9.52774	9.38298	20.2902	22.8306	33.1562	38.3972	46.9313	55.3394	56.5282	69.1821	66.0818	74.2796	77.2128	73.8716	75.4727	78.7633	72.2978	72.1839	73.7251	73.891	70.5061	65.9387	63.0141	59.7006	59.6447	49.8548	46.4687	35.752	24.7279	9.46124	3.71084	-11.6335	-21.5769	-39.3897	-59.8706	-78.2873
ntc	-166.775	-121.813	-104.249	-94.2477	-80.4119	-67.4425	-57.126	-42.5283	-33.2159	-21.2836	-7.06743	0.873591	16.6811	23.7961	36.5866	49.1192	52.5562	64.1692	69.0409	82.5272	87.4356	86.1562	89.757	87.9886	95.3584	95.3111	97.6007	93.3281	95.8374	92.7108	82.0383	86.8591	81.6429	81.322	71.7922	72.7551	63.55	56.8891	44.4117	37.8255	20.0975	7.64644	2.23988	-13.0586	-34.8417	-36.9039	-59.7646	-72.159	-92.1198
qPCR assay 1	1	2	3	4	5	6	7	8	9	10	11	12	13	14	15	16	17	18	19	20	21	22	23	24	25	26	27	28	29	30	31	32	33	34	35	36	37	38	39	40	41
1	15.3548	-29.0627	-12.2908	21.0004	33.9836	15.0862	4.76322	20.2538	-3.19907	-9.41567	2.25257	-20.7552	-22.713	-17.3655	-31.8505	-29.272	-24.5181	15.9671	102.424	283.205	609.242	1201.28	2154.65	3653.98	5437.26	7129.86	8661.75	9927.32	10937	11680.5	12211.7	12561	12794.6	12935.7	13011.6	13056.8	13095.8	13150.1	13180	13189.7	13178.4
2	93.3184	27.3472	18.8597	13.2433	-4.97809	31.1594	4.47075	2.05296	-23.2776	-21.3049	-18.4281	-19.3532	9.67887	62.7961	144.69	288.172	641.695	1241.48	2355.95	3993.73	6052.07	8032.36	9811.47	11288	12416.9	13278.4	13887.9	14327.3	14596.8	14773.9	14854.6	14886.7	14870.6	14866	14834.9	14822.9	14800.8	14810.8	14823.6	14836.8	14841.3
3	90.7046	17.7963	5.54032	6.81434	17.6199	22.8567	19.219	17.2322	-14.4715	-20.893	-13.5224	1.30629	-19.8567	-8.10435	-22.9343	18.2573	63.5528	192.034	451.691	921.152	1773.96	3169.03	5200.43	7271.26	9292.52	11050.6	12475	13571.8	14387.2	14962.2	15346.9	15565.2	15701.1	15772.3	15809.6	15832	15839.7	15871.4	15902.8	15924	15920.7
4	143.261	57.5593	70.4627	93.9503	121.398	133.181	172.176	174.23	220.517	246.888	259.556	286.615	294.876	324.573	334.596	354.672	373.995	399.219	403.833	416.085	427.96	440.081	454.112	452.858	446.221	440.506	448.503	467.838	474.323	441.441	435.301	409.022	340.402	286.9	219.348	191.192	170.432	164.361	156.879	163.088	151.929
5	164.376	20.6412	19.5097	23.4454	15.6811	1.59973	8.33815	3.82406	6.20916	-14.8024	-28.1884	3.7366	16.3301	52.5667	116.802	236.772	523.681	1045.26	1991.78	3487.64	5587.51	7739.97	9837.85	11709.4	13287.6	14576.2	15595.9	16360.8	16925	17320.8	17577.3	17708.5	17762.7	17753.1	17749.6	17740.1	17741.6	17737.6	17725.8	17731	17734.9
6	27.0402	-51.5779	-37.1448	-5.30288	0.871136	16.3297	17.0575	28.1418	42.3038	17.842	18.8963	21.0896	24.4637	9.90243	17.2223	25.6135	10.167	3.64211	-5.54515	-26.8636	-13.7689	-24.1532	-8.18017	-6.26426	44.1652	93.1832	269.364	544.784	1091.27	2085.35	3716.14	5850.87	7932.29	9900.42	11647.2	13197.1	14571.9	15801.3	16886.5	17791.3	18563.8
7	40.6049	-31.5937	-28.0984	5.94125	5.96906	26.3187	34.4236	23.2328	28.1601	22.1007	8.47078	14.5827	-6.85223	-3.6128	-0.566231	13.4067	65.3633	177.682	394.34	851.108	1708.24	3197.04	5731.23	8498.68	11391.6	13988.4	16115.9	17723.7	18891.3	19685.9	20197.3	20491	20645.4	20703.9	20715.5	20718	20720.5	20742.3	20751.2	20766.3	20765.4
8	115.734	-7.83382	-2.15922	9.77361	11.2738	26.6299	23.996	31.0682	14.9947	26.7965	14.0349	10.2441	15.445	-2.10917	6.27595	24.4002	26.0355	84.7613	204.652	449.966	930.926	1850.95	3429.32	5981.42	8679.03	11389.9	13770.7	15680.1	17100.6	18124.4	18823.1	19291.3	19554.2	19695.8	19764.6	19823.4	19866.7	19907.1	19934.7	19946.9	19937.7
9	61.856	-37.1647	-24.8059	-25.6195	-17.5837	5.72017	10.6365	23.3705	36.9709	41.8761	40.4133	27.0005	23.1987	13.4676	5.0547	-8.29955	-15.6893	-7.2398	-10.3942	-2.52551	5.27972	66.0868	130.291	351.817	710.411	1408.08	2617.54	4395.05	6479.46	8448.94	10204.4	11633	12746.2	13583.5	14247.1	14777.5	15221.9	15574.5	15878.8	16097.2	16256.8
10	70.6153	17.7206	-22.124	6.3666	-0.659425	15.1241	14.9354	10.4657	24.1999	12.0346	24.6918	11.2645	7.42212	11.5482	-11.3322	-11.1501	-0.425255	-7.50104	-22.3916	-10.2487	-18.4841	-14.4366	12.703	3.15636	10.8183	53.6702	113.819	248.197	480.084	963.806	1815.03	3204.16	4942.65	6668.95	8352.76	9954.67	11489.8	12946.4	14296.6	15504.1	16611
11	179.647	42.9051	7.64723	24.3277	13.6153	39.9636	5.2247	-3.00428	-4.10377	-2.92761	5.07306	-6.10956	3.18129	-23.5061	-16.7561	-18.6823	-27.859	-11.3759	-13.3908	-17.2827	-25.3228	-1.25002	15.8847	113.202	191.598	477.997	964.836	1820.89	3218.8	5203.93	7194	9053.87	10662.2	11974	13069.3	13962.4	14746.6	15420.1	16020.1	16524.6	16990.6
12	-35.4063	-84.1718	-53.5926	-49.9345	-5.5986	-1.17714	6.04358	4.88556	30.8572	15.1229	24.868	22.8164	18.825	31.4383	20.9001	12.1684	7.16577	21.2195	7.78643	14.3893	14.2279	0.104737	7.00911	2.62339	13.2394	-6.91907	-1.20833	4.53172	-14.7619	-3.42073	-42.3708	-40.4599	-28.2713	2.48714	85.1701	219.624	509.073	944.552	1704.54	2803.25	4310.64
13	-46.5652	-79.1863	-26.3721	-12.982	9.94388	31.9741	28.3333	7.57531	29.4781	26.2902	31.7703	2.88045	-5.43438	-8.19293	5.98003	-29.6735	7.56883	-22.9441	51.3997	144.014	311.217	650.252	1351.46	2490.02	4241.37	6625.63	8989.07	11200.5	13087.4	14606.7	15773.9	16593.9	17122.9	17476.1	17692.4	17871.7	17973.7	18085.8	18155	18223.2	18271.1
14	90.3975	32.2572	22.9521	17.9464	14.7906	-3.10918	-9.23593	-0.665729	-1.53662	7.07682	-20.223	55.4484	120.109	280.816	576.722	1131.48	2106.18	3614.98	5703.52	7806.51	9807.96	11581.5	13062.2	14262.3	15203.7	15933.9	16492.5	16895.2	17149.7	17267.7	17353.5	17387.8	17411.1	17392	17370	17359.4	17346	17327.9	17325.8	17326.7	17342.3
15	-6.15368	-74.2838	-31.9522	-28.9329	0.13416	-3.62079	-8.30007	26.8266	28.3774	29.1212	32.9134	22.6846	27.2198	32.0194	24.4162	6.57815	12.628	-23.4219	7.81638	-8.80343	22.6695	-20.6223	-6.28477	-10.6581	-27.7827	3.37411	18.753	76.2902	156.896	371.429	782.851	1520.97	2532.57	3726.46	4951.78	6221.06	7537.81	8876.53	10204.2	11465.1	12663.2
16	72.1851	0.525346	-23.6356	-24.7451	-12.9795	-2.54099	10.0874	22.7336	24.6776	22.1826	18.5447	27.3573	30.8938	43.374	27.5394	21.0368	28.7072	25.9756	1.52147	4.07698	-21.4421	-23.7395	-23.5534	-22.9651	-4.10333	63.0702	165.659	453.358	935.312	1751.01	3043.86	4540.6	5943.71	7219.88	8318.82	9298.32	10149.3	10902.2	11553.7	12106.9	12591.6
17	-6.8872	-28.6347	-23.6968	-19.2747	-2.1362	1.7858	12.3774	24.28	49.3115	28.7622	19.4571	57.5884	12.7088	-7.5773	-10.028	-23.0117	-14.9	-3.06894	37.613	116.335	298.898	610.37	1184.21	2139.22	3557.8	5160.04	6677.43	8028.3	9163.25	10051.8	10720.2	11194.5	11514.3	11730.8	11872.6	11984	12071.6	12158	12228.9	12270	12284.4
18	89.158	60.1888	25.7404	8.1818	10.5235	20.4527	4.21048	3.04863	5.36483	11.4602	-6.96992	5.3349	2.20443	27.0074	25.4822	40.8124	87.6831	174.455	408.147	779.437	1479.75	2626.72	4267.41	5948.81	7603.2	9060.72	10273.8	11235.1	11964	12484	12833.1	13032.4	13142.1	13188.3	13225	13233.8	13251.8	13251.5	13259.8	13249	13247.6
19	113.594	46.6023	11.4974	12.7909	12.2726	23.2536	-16.2446	-3.06873	0.817315	-11.838	7.64153	-2.30792	-3.68496	2.57	36.9335	73.4843	164.369	345.601	657.688	1256.21	2213.07	3591.49	5159.93	6659.72	8023.43	9181.56	10117.6	10838.5	11381.2	11759.5	12009	12157.8	12250.4	12301.2	12322.4	12339.7	12358.1	12372.8	12383.5	12395.8	12417.3
20	81.3273	23.0517	-0.204155	9.35865	8.97212	22.931	12.6366	9.5026	3.12147	9.3707	1.35414	3.44442	8.03486	9.57364	-3.36355	-5.49271	8.22529	29.5508	32.7356	87.6173	159.211	329.358	633.194	1178.58	2084.98	3397.12	4885.69	6296.54	7554.84	8609.82	9445.24	10068.4	10520.7	10847.7	11102.1	11302.9	11474	11620	11740.4	11848.5	11954.6
21	91.8755	-4.64243	-20.4052	-42.4207	-46.7769	-32.8304	-29.2054	-36.825	-28.0542	-22.2193	-25.2884	-6.99618	-14.7911	-3.55544	-0.322888	-3.54702	15.89	20.0233	28.1249	26.8418	40.6998	35.1738	54.3373	47.9315	64.8389	72.166	66.5344	77.4853	83.7794	74.8911	80.9214	71.4035	61.2887	39.6451	-1.35948	-45.8103	-76.0634	-87.9361	-106.684	-125.313	-114.96
22	51.7926	-10.377	-42.849	-39.2659	-46.2385	-21.0052	-33.995	-35.9548	-32.4869	-20.7563	-20.6364	-1.32545	-13.1663	-10.5946	-0.182666	2.21017	5.7747	19.8953	22.5939	31.1558	40.4151	39.2369	57.3441	64.0347	64.8245	74.5154	79.1072	77.1348	84.5203	73.8709	74.5752	49.6533	23.604	-17.8177	-41.7724	-70.599	-75.908	-67.7253	-75.4981	-96.7722	-85.9863
23	154.889	101.493	121.914	162.552	207.871	243.346	283.98	313.068	329.502	357.404	391.77	400.093	403.399	412.309	404.668	428.271	411.972	420.228	429.079	417.744	423.514	416.086	426.819	434.893	433.656	426.496	434.287	432.366	443.874	434.564	429.724	409.897	386.755	358.832	319.38	296.782	281.999	285.008	274.392	292.37	288.062
24	108.881	104.705	150.929	201.239	249.934	312.833	356.836	396.151	452.605	498.538	531.984	559.536	570.569	567.062	583.752	587.132	593.58	605.31	602.995	630.723	625.893	626.7	647.696	646.381	650.383	649.137	669.775	670.787	675.981	657.646	667.529	655.291	634.992	614.595	572.463	550.734	542.144	523.164	529.406	517.017	526.875
25	-68.29	-120.815	-105.823	-85.9851	-72.1905	-44.8375	-36.1026	-31.2508	-10.8247	-20.6682	-10.6992	4.22966	-9.10154	-2.00802	21.8866	14.308	12.5957	35.8963	34.589	40.7092	53.6507	68.5161	69.038	81.1588	74.8145	72.9801	98.5668	117.719	94.208	94.6948	47.387	25.0814	-17.1225	-61.051	-75.4265	-87.1066	-78.6434	-91.571	-86.0937	-95.7881	-76.1754
26	-37.462	-104.953	-95.0135	-86.9001	-83.9407	-79.9368	-50.6612	-47.8468	-52.5463	-22.8265	-7.09515	-19.2858	27.6005	31.1741	19.7298	23.365	4.65561	25.2495	46.7828	34.8779	63.9024	46.4817	83.2936	82.4145	92.9431	102.197	97.6841	98.1953	109.013	130.262	95.4613	48.5057	15.3387	-42.7013	-94.0076	-108.786	-114.948	-122.285	-104.533	-114.537	-111.22
27	2.56856	-104.595	-87.8358	-91.2518	-86.9247	-74.3601	-51.4427	-49.4449	-25.3739	-26.5703	-25.0421	-7.06752	-9.90955	-6.10288	24.1019	36.7605	31.933	32.6185	30.4459	58.1942	52.0088	69.2549	68.1103	92.9928	91.7623	89.2602	91.4674	110.518	106.157	109.542	90.1925	51.4333	0.193289	-30.3993	-69.6961	-95.1167	-124.146	-104.88	-113.566	-132.485	-112.257
28	-37.1791	-125.66	-113.524	-93.7644	-67.0202	-75.7509	-57.3002	-51.9149	-36.1404	-15.1121	-16.8185	3.13206	7.03614	18.2718	16.9462	19.0297	34.5757	40.7157	43.2117	47.6793	69.7324	76.5787	54.2783	83.9393	80.2229	92.7591	96.1402	106.374	76.8714	91.433	86.8504	47.403	16.1677	-43.336	-76.7388	-98.0625	-105.365	-111.16	-104.122	-111.306	-113.013
29	-72.997	-160.18	-126.682	-114.549	-86.3576	-64.24	-70.3078	-49.7231	-41.9162	-30.6683	3.14164	0.6439	18.3451	1.82938	9.80616	19.0116	29.2624	39.0478	63.7676	55.7399	67.5845	99.3725	101.255	74.5197	72.6348	92.4892	93.1309	93.9375	120.766	89.1607	92.3135	38.3331	8.37859	-35.0035	-73.486	-112.583	-108.753	-114.782	-131.656	-121.162	-128.743
30	-131.127	-193.234	-186.76	-147.091	-140.365	-107.842	-102.778	-42.3235	-17.4365	-32.2026	6.02578	-16.0182	26.9668	26.315	49.3891	46.304	57.7887	59.403	85.8927	77.7698	90.6143	112.811	100.155	131.951	125.792	135.557	145.125	141.046	142.336	125.938	84.6578	70.5901	-16.8194	-57.4343	-114.66	-144.263	-159.355	-163.546	-141.647	-155.988	-145.353
NTC	50.0409	24.884	12.5561	15.0294	2.94398	5.46142	1.38877	1.78417	-0.910451	0.405121	2.2527	3.96464	8.44462	19.2659	20.1292	30.0982	34.6975	49.8191	60.0322	73.0862	91.9087	110.222	135.469	147.519	173.806	189.007	213.2	230.936	243.857	257.156	262.26	273.551	274.124	288.815	293.064	296.349	291.925	300.821	300.344	292.917	299.447
NTC	55.0963	34.099	26.4052	9.74382	6.35273	8.59275	4.26325	-0.658388	-4.44294	-2.28216	-4.21663	-4.07592	1.46406	8.02078	8.61376	13.293	24.2186	29.9601	41.6364	61.6873	75.9833	89.4906	107.118	125.772	143.814	168.113	179.538	192.532	209.024	227.428	230.282	243.277	245.335	250.344	255.16	260.183	260.42	259.555	256.093	254.045	253.552
qPCR assay 2
	1	2	3	4	5	6	7	8	9	10	11	12	13	14	15	16	17	18	19	20	21	22	23	24	25	26	27	28	29	30	31	32	33	34	35	36	37	38	39	40
1	419.373	167.209	50.6842	28.9362	-7.59059	-7.68662	-39.0441	-22.3374	4.63548	18.1246	-0.246665	9.21558	6.43276	8.24006	30.4548	163.27	363.92	776.576	1567.05	2557.6	3514.37	4415.29	5232.92	5949.45	6597.1	7164.79	7670.71	8112.96	8520.58	8899.58	9234.56	9528.09	9774.73	10017.9	10227.7	10433.8	10624.2	10801.1	10967.5	11112.8
2	349.592	122.674	68.2043	33.523	-2.23354	-11.1244	-28.161	-31.2625	22.9586	-15.1394	-12.0078	-30.3025	-19.8272	-13.8193	1.75474	0.964048	32.9397	58.5763	86.1223	239.8	444.913	890.631	1725.63	2927.74	4289.32	5569.96	6722.27	7738.42	8600.62	9323.01	9933.51	10468.5	10924.9	11310.7	11637.1	11934.5	12174.2	12384.2	12541.6	12682.1
3	551.788	352.996	221.194	111.987	38.8409	-35.6389	-39.7898	-35.5237	-56.3724	-43.2838	-71.0687	-57.4387	-74.141	-62.6329	-64.9679	-73.7551	-62.9253	-30.6334	-20.4782	-22.9627	23.0413	28.8876	58.1012	67.1453	131.434	193.599	355.12	646.208	1082.6	1533.89	1958.19	2348.11	2682.13	2969.7	3215.05	3446.06	3636.06	3814.58	3984.59	4163.28
4	345.967	178.376	81.7343	18.4056	-5.2551	-21.8933	-18.9262	-12.3247	-15.483	-9.71451	9.02283	15.3141	6.93758	-0.682434	24.6033	33.2304	10.5039	8.81147	8.81095	2.97384	15.2661	-26.4989	-19.0096	-36.8513	29.0423	65.8411	129.061	350.322	782.584	1592.94	2698.13	3850.44	4946.6	5948.48	6820.82	7567.5	8206.17	8750.65	9207.83	9598.16
5	701.867	209.092	108.8	60.8	-3.60861	-0.259517	-6.27279	-17.3139	-21.8507	-19.5978	-56.5152	-73.9287	-51.6808	-69.7218	-46.3366	-38.8896	-36.1236	5.96123	49.7318	184.438	312.265	670.403	1353.52	2334.54	3506.98	4591.58	5600.38	6481.48	7283.49	7981.53	8620.41	9151.48	9613.14	10038.4	10426.6	10798.4	11115.3	11373.4	11620.7	11869.6
6	75.0558	25.2665	27.3624	23.2015	30.6465	20.2978	-10.342	-11.1009	-8.60259	-43.4481	-42.4477	-32.0634	-43.4893	-28.8437	-13.0474	20.3389	114.137	292.411	667.196	1298.17	2354	3890.78	5471.86	7047.24	8492.22	9759.16	10847.8	11757.6	12491.5	13062	13514.6	13844.9	14084.9	14244.1	14391.3	14504.6	14621.2	14704.2	14785.2	14851.1
7	757.362	409.504	216.643	137.442	87.0043	28.3871	9.83137	-34.8888	-34.7113	-77.8808	-64.1688	-80.815	-88.6519	-63.3603	-85.3507	-102.641	-73.2113	-63.9982	-94.3839	-70.3679	-24.9548	-49.2218	-30.2643	32.462	59.0759	86.2306	148.097	153.234	277.36	452.392	849.638	1517.25	2619.83	3820.13	4969.78	6022.57	6968.19	7795.2	8541.53	9233.35
8	597.047	307.237	151.908	61.519	12.5309	-45.0362	-53.3927	-59.1129	-40.0891	-44.314	-37.2414	-15.1655	-15.2494	-11.468	20.1074	-11.8524	2.49912	-7.5519	-14.1479	18.0205	1.51083	-31.7831	-24.4058	-48.2665	-10.3027	58.5618	81.5022	227.205	516.975	1068.44	1916.56	2970.78	4010.21	4998.21	5874.78	6635.56	7304.3	7886.28	8420.02	8910.15
9	666.096	439.464	209.97	80.9262	37.4146	-1.33822	-40.619	-65.784	-53.9592	-95.2358	-95.905	-76.9655	-87.9402	-89.2786	-75.0152	-56.5821	-49.6054	-40.48	11.0645	105.869	240.101	564.687	1130.79	1995.65	2977	3844.95	4671.64	5404.34	6058.28	6623.8	7134.55	7587.63	7968.44	8313.96	8611.39	8890.91	9127.62	9360.32	9566.26	9752.44
10	143.075	-0.454579	-43.2832	-43.7085	-10.526	2.42339	39.1446	55.405	48.3878	35.9778	30.0165	-4.12988	-8.85157	-24.4055	-40.4142	-18.0854	11.6379	99.7582	294.46	651.084	1382.65	2247.77	3150.39	3983.34	4721.2	5378.3	5953.89	6451.62	6893.82	7279.54	7634.67	7945.19	8223.2	8457.43	8666.15	8856.08	9037.67	9196.83	9332.84	9442.41
11	285.809	88.3818	29.3113	19.395	7.17751	-13.4905	-13.9416	25.934	-22.957	-16.6727	-7.26139	-18.3356	-22.4985	-3.96969	-20.3392	5.23657	69.7349	207.923	458.944	960.092	1702.85	2497.43	3281.94	3996.25	4638.8	5195.65	5696.28	6130.13	6512.4	6844.87	7122.34	7388.63	7629.28	7855.05	8048.03	8215.97	8368.94	8493.65	8601.65	8689.45
12	285.602	73.9254	41.5146	-13.2098	-8.1577	-8.23793	18.269	23.8538	46.3683	109.944	63.2738	24.4142	13.4925	-60.6148	-81.2781	-135.924	-125.021	-100.354	-21.8452	215.758	655.739	1224.44	1822.81	2347.67	2771.13	3147.85	3475.3	3752.19	3999.69	4209.19	4383.76	4538.21	4677.04	4804.56	4904.51	4997.39	5078.21	5164.01	5239.73	5314.44
13	239.823	-10.3215	-95.7145	-74.7467	-28.412	8.98072	30.0809	36.5996	37.4845	34.0382	40.5288	28.5425	17.8856	1.17974	3.13101	-2.06907	-4.12447	-0.262016	-6.81645	0.498997	-9.17832	-6.85518	-13.4359	-20.2226	-13.2587	8.48647	-13.49	-11.7278	-11.4334	-11.2476	-18.2482	-2.04324	20.002	48.0939	105.61	229.989	540.832	1070.74	1765.16	2528.9
14	425.487	42.8771	-37.0158	-22.3585	-13.6802	8.11853	20.5132	16.702	13.5754	-5.32226	11.8279	20.2534	8.4887	0.0793105	-6.20672	-3.83681	-8.78519	-29.3552	-17.2705	7.00379	-18.0744	-14.1892	-17.2745	-36.3525	-15.3101	8.82401	-13.9197	-5.70419	4.68814	-6.07646	9.37534	23.6777	25.9734	38.4819	80.9442	149.222	282.502	526.565	990.383	1787.26
15	574.02	267.999	128.157	104.395	40.0289	17.5466	-11.3298	-34.6421	-34.5553	-21.5792	-79.3654	-73.5136	-49.7655	-87.6432	-65.3198	-67.5389	-50.1182	-30.0088	-58.3188	-51.8327	-46.0309	-17.0099	-16.4632	-1.01906	9.26809	24.0565	33.4146	78.1166	78.6471	113.023	129.799	212.346	294.627	468.661	799.213	1400.26	2350.19	3486.87	4563.36	5579.68
16	535.991	86.5934	51.5227	23.8377	36.9128	42.8439	35.8334	17.7403	6.17824	-1.01832	13.8967	-23.1364	8.1357	-35.0339	-37.234	-37.7754	-39.153	-39.1866	-35.8783	-43.2199	-37.5068	-42.8289	-36.6681	-42.2502	-48.9552	-18.8379	-30.7035	-19.1613	-12.9897	0.0666039	-12.4049	5.22459	10.736	26.2373	4.73791	23.5783	33.9564	21.2805	40.0097	38.9567
17	97.6988	41.0842	16.1194	9.14035	18.4261	9.40178	15.7422	7.11879	-1.15728	-2.12793	-15.5361	3.05288	-2.74352	-9.85787	-16.8893	-19.8376	-31.2889	-5.27758	-24.4338	-23.4146	-27.9404	-2.8113	-14.2532	-4.3314	23.9597	97.0406	216.295	468.254	918.115	1667.21	2739.94	3805.48	4853.69	5808.67	6715.09	7555	8402.04	9200.3	9993.14	10775.9
18	628.022	11.4981	39.763	-27.7202	2.07596	22.2866	-13.6392	25.5683	12.4413	11.9925	-5.73233	-39.2603	-21.0439	-29.3464	-20.8468	-23.1218	-17.9209	-49.4401	-9.94955	-19.3668	-32.3884	-14.2082	7.38242	10.3792	-24.5212	28.1252	-18.9329	-11.361	21.3167	28.4973	8.43014	20.1017	41.0841	87.8755	125.002	257.479	435.483	754.94	1445.7	2606.4
19	941.921	306.479	165.137	52.0519	29.8694	17.0718	21.5801	-6.81729	9.40758	-34.1737	-43.3577	-25.2834	9.05702	-21.4158	-83.6209	-61.9201	-76.2238	-40.5822	-37.5809	-50.1593	-46.5752	-21.1814	-9.1419	-34.1913	-1.16212	-0.14623	-14.7398	1.71158	2.84847	4.93545	-4.05443	-22.1902	18.2489	-15.6759	22.9613	1.8034	41.4548	51.4202	0.419605	47.16
20	447.072	178.545	107.947	37.7389	-31.3934	-56.3128	-28.8953	-49.3415	-11.6181	-9.29238	20.9854	22.3239	66.5877	110.295	297.248	570.649	1124.55	2063.49	3376.96	4675.75	5877.71	6945.67	7836.41	8616.18	9279.85	9855.9	10331.4	10738.3	11074.9	11369.3	11609.3	11828.4	12014.8	12154.1	12250.3	12334.3	12431.8	12525	12619.6	12726.8
21	954.302	213.097	155.126	63.5648	29.8853	-18.1428	-27.6963	-22.8325	-68.4111	-50.8926	-82.9104	-24.1599	-44.9093	-24.6223	-42.9868	-29.8559	-23.4853	-17.471	-24.5592	-54.8394	-2.36501	13.3717	19.6813	-10.2007	-24.5103	7.6411	-15.0808	61.5044	59.3327	15.4467	65.8511	98.1538	180.455	273.206	548.411	977.913	1846.7	3078.33	4459.77	5811.78
22	880.91	347.107	135.547	64.071	11.9362	-7.29516	-4.58118	2.93308	1.85753	-3.40961	-8.96003	-31.097	-11.9624	-70.6224	-58.3319	-24.5589	-30.3502	-31.9216	-44.221	-30.5386	-35.7319	-12.7486	-2.8921	-58.199	-50.3805	-18.4597	-17.9855	-21.9052	2.06505	-4.69134	-13.8409	-17.6623	-10.9505	1.90472	10.7229	-4.54317	42.8743	25.4838	49.5434	42.256
23	972.949	512.474	248.573	96.738	17.5834	21.9059	-15.8245	35.3618	-2.46425	-53.9469	-25.0216	-18.0519	-55.1553	-20.3202	-61.2677	-68.7135	-79.7238	-75.3201	-64.4442	-28.3713	-39.1567	-45.3075	-60.6269	-62.011	-39.5443	-26.0228	-45.1534	-26.3849	-11.4423	-24.8051	-31.7576	5.23851	37.519	-4.86585	24.5239	29.138	32.8347	60.3343	87.9251	62.7382
24	666.702	118.586	-27.7361	5.99924	-26.9	-46.7777	26.0653	16.8815	32.9364	28.0664	33.6305	0.825911	35.8268	22.685	-18.5106	-25.8498	-14.2388	-33.2826	-12.579	-10.6476	-19.4716	-12.4919	-11.0776	-11.101	-10.5127	17.1398	-32.6574	11.0497	-38.2624	-27.3209	-19.4484	-34.974	-7.85736	-1.55271	14.6815	-11.8417	21.4841	20.0238	16.6426	22.5183
25	435.18	38.3886	22.7437	8.98977	1.83088	3.3262	6.35174	23.8157	-11.3882	13.5682	26.1834	-10.7905	-9.87931	3.52331	-2.96279	-16.804	-43.6031	-45.7051	-8.41595	-33.1554	-29.521	-5.54471	-35.5152	-15.1175	-4.41961	-12.1019	-23.052	-10.8132	-11.6361	9.7599	-43.4504	-9.62807	-4.38758	-6.50079	12.2225	13.5132	0.497925	31.9539	31.8879	11.1032
26	596.137	137.462	125.93	94.1588	65.9412	70.7886	11.3191	-5.09109	4.15527	-14.361	-20.5076	-43.2937	-34.5807	-47.6952	-43.2313	-41.4503	-79.7627	-57.1794	-77.005	-68.8158	-78.2166	-30.9255	-44.7351	-56.2689	-18.8462	-34.2871	-67.8271	-19.613	-3.84958	2.39223	2.63749	-43.1052	4.67479	6.83431	14.7568	22.954	38.3015	40.113	95.3891	67.4481
27	793.933	214.357	79.3424	37.1735	19.6297	-35.9261	-29.8663	-59.9248	-66.1076	-63.8479	-39.5373	-85.3896	-31.8173	8.41949	11.4224	47.4427	12.6623	25.4171	28.0777	34.9065	30.7441	44.8873	40.5675	10.3239	12.0855	58.5467	3.97452	0.925949	4.04974	23.9885	-31.5415	-17.4483	13.6101	-24.5691	-2.18157	-15.0896	-5.91128	-14.5915	-31.6217	-34.6695
28	48.8085	80.534	115.738	154.317	189.6	224.224	274.013	315.984	360.999	398.098	440.928	480.09	527.613	575.941	620.628	683.436	744.541	802.591	849.144	895.973	931.903	965.795	997.323	1020.41	1032.77	1055.28	1075.49	1083.95	1090.68	1099.23	1109.73	1112.07	1121.14	1126.86	1135.68	1139.07	1141.53	1151.34	1146.07	1153.72
29	165.518	78.0162	-3.43218	-9.29282	-49.0857	-48.8109	-44.8032	-44.9892	-46.5638	-54.9392	-30.1725	-30.2947	-12.7959	-23.01	-20.7394	2.12662	-4.66093	1.29236	18.291	35.2428	37.1078	44.3357	36.1575	67.2089	55.7295	63.8407	87.3488	100.574	87.1074	93.4649	83.7352	19.8469	-0.456479	-64.8494	-69.1701	-61.9904	-94.2004	-99.2405	-87.7017	-64.046	-57.0817
30	211.375	104.59	53.2336	29.3029	15.6565	-6.87135	-22.8627	-38.2504	-43.0247	-39.5802	-26.9527	-30.6633	-39.4576	-35.6939	-34.6154	-44.5945	-59.4599	-31.1859	-22.5423	-11.6519	-17.4731	-1.58161	7.57691	23.657	42.4753	51.1225	74.9136	67.5053	76.9112	81.7971	75.6497	44.0999	-12.6601	-48.2704	-54.1519	-63.6155	-69.4833	-60.1936	-37.0914	-35.4918	-20.7832
ntc	-1.75268	-1.01296	2.05623	-2.01004	-1.13305	3.20725	-0.0695584	-0.147077	-1.38309	-0.591869	-1.61072	-0.184842	-4.1047	2.08164	1.51382	-3.45344	-1.89492	0.649271	6.99061	1.85227	3.23217	0.260611	-0.35176	1.83694	-0.914066	-4.12692	1.94322	-1.07617	-3.35008	2.42619	-0.485556	-1.79614	-0.923643	-0.424514	0.890867	2.18832	-2.45498	3.56093	-0.424895	-1.29352
ntc	1.29336	-3.33402	3.23191	3.04332	-0.0216711	-1.09125	2.26209	-4.0279	-2.7897	-2.30607	-0.565287	-2.29266	-0.689088	2.63554	3.04192	-1.02934	-1.23063	1.71107	0.0738706	0.560325	-3.2305	-0.315531	-0.452517	-1.03542	1.98589	2.16386	3.47823	0.254582	-0.470442	3.27198	-0.633396	-2.0435	-4.24462	-2.9918	1.35203	4.32662	-3.04646	1.23952	-1.2922	1.98491
[truncated: 2 more columns]

## Sheet: table1 LOD
Cycle	1	2	3	4	5	6	7	8	9	10	11	12	13	14	15	16	17	18	19	20	21	22	23	24	25	26	27	28	29	30	31	32	33	34	35	36	37	38	39	40	41	42	43	44	45	46	47	48	49
3000(copies/reaction)
1	163.956	138.85	132.409	142.921	153.538	255.628	1188.14	4601.24	11027.3	16716.7	20957.6	23480.8	25066	26062.5	26622.9	26864.6	26908.2	26879.4	26826.3	26756.7	26674.5	26581.7	26517.9	26442.3	26361	26268.3	26170.7	26083	25987.2	25908.6	25822.5	25735.9	25645.2	25559.4	25476.2	25396.1	25320.7	25232.4	25145.6	25054.6	24981.4	24900.9	24808.3	24714.5	24626.2	24536.7	24429.6	24315.1	24216.3
2	198.933	88.0306	112.589	124.853	155.462	214.953	657.923	3184.41	9084.3	16409.4	22102	25774.6	27988.1	29387.3	30204.3	30627.1	30779.2	30779.2	30716.4	30619.7	30521.1	30420	30323.2	30244.3	30143.3	30039.5	29917.2	29818.2	29712.5	29609.9	29510.5	29403	29300.9	29198.8	29097.3	28990.8	28893.5	28811.4	28718.4	28625.1	28512.1	28423.9	28312.8	28211.7	28106.3	28014.7	27920.9	27825.7	27725.8
3	190.725	167.392	160.214	171.705	187.033	308.298	1475.11	5453.33	12558.9	18118.1	22209.9	24585.3	26078.7	26995.5	27492	27669.4	27679.9	27610.9	27533	27426.8	27318.6	27197.4	27102.1	26999.1	26881.9	26767.8	26647.2	26555.8	26444.4	26342	26225.3	26121	26023.4	25920.1	25829	25731.7	25654.2	25547.8	25444	25335.5	25252.2	25165.4	25070.5	24953	24837.1	24723	24629.4	24544.7	24456.9
4	190.307	161.684	180.616	201.828	234.083	348.59	1345.45	4764.25	10994.6	16419.9	20576.9	23209.7	24938.5	26053.9	26727.9	27072.4	27209.6	27237.3	27201.8	27165.4	27100.8	27040.8	26968.6	26894.7	26817	26731.1	26656.3	26581.3	26509.4	26435.7	26363.8	26305.2	26242.3	26168.3	26092.4	26032.4	25989.8	25938.4	25865.1	25789.5	25707.6	25647.6	25571.3	25509.2	25427.3	25350.3	25266.5	25203.2	25153.4
5	206.712	208.427	214.338	225.863	263.018	407.673	1786.56	6164.59	13777.4	19416	23553.1	25939.9	27440.9	28347.5	28823	28975.9	28968.4	28899.5	28810.5	28705	28581.8	28453.8	28352.3	28237.7	28130.2	27998.2	27887.9	27774	27668.9	27539.3	27433	27320.2	27223.9	27110.3	27007.5	26907.4	26811.1	26709.2	26604.1	26500.2	26403.8	26310.2	26208.9	26110.8	26007.6	25892.1	25755.7	25640.4	25548.5
6	200.687	206.247	219.21	241.93	266.55	424.343	1885.96	6321.53	13845	19096.7	22945.9	25172	26578.4	27430.6	27862.6	28014	28006.2	27948	27853.6	27755.6	27636.7	27519.3	27417.3	27310.5	27204.9	27072.7	26961.7	26845.3	26745.1	26633.8	26529.6	26425.7	26325.5	26218.4	26118.3	26018.6	25914.8	25819.9	25717.1	25620.6	25519	25425.1	25324.4	25218.6	25110.3	24997.6	24888.6	24798.3	24723.6
7	229.152	226.829	242.68	257.156	295.673	462.875	1987.21	6618.33	14461.9	19906.9	23920.9	26247	27736.6	28640.3	29129.7	29323.1	29355.4	29309.3	29237.4	29149.7	29054.1	28949.8	28865.9	28772.7	28680	28564.8	28467.1	28371.7	28278.3	28173.7	28071.1	27973.2	27885.5	27780.4	27680.1	27580.9	27504	27415	27330.1	27229	27141.8	27050.1	26961	26861.3	26751	26638.8	26532.8	26438.3	26363.2
8	206.311	196.612	198.489	211.643	231.499	381.303	1771.81	6170.62	13766.9	19278.9	23309.8	25635.9	27108.6	28006.2	28468.1	28643.1	28652	28582.6	28479.1	28378.6	28273.9	28157.2	28044	27928.9	27818.8	27685.3	27576.9	27456.6	27352	27237.1	27121.8	27021.8	26914.7	26808.5	26698.9	26604.3	26505.2	26412.5	26312.2	26203.4	26092.2	26000.1	25906.7	25810.9	25691.1	25573.4	25457.9	25358.9	25295.7
9	222.586	210.395	216.677	231.088	255.165	415.828	1808.75	6114.4	13541.2	19154.6	23284	25677.8	27182.2	28103.6	28590.3	28784.1	28800.1	28736.2	28628.8	28517.5	28402.9	28281.3	28162.4	28041.8	27936	27806.4	27675.6	27547.6	27433.1	27324.7	27209.9	27093.8	26988.5	26871.2	26753.6	26650.1	26548.5	26451.7	26339	26238.9	26141.2	26041.2	25928.6	25828.4	25731.9	25638.6	25530.4	25396.2	25279.5
10	219.704	178.179	188.518	195.245	216.56	359.08	1549.31	5325.52	12033.2	17423.6	21445.8	23852.1	25378.8	26330.3	26857.5	27092	27148.7	27110.8	27045.2	26960.8	26888.7	26803.1	26724	26635	26553.7	26449.2	26348.4	26242.7	26156	26076.1	25983.8	25896.7	25796.9	25704.6	25603.3	25525.4	25431.5	25351.3	25261.9	25172.5	25083.1	24999.1	24906.4	24829.1	24741.6	24669.1	24578.1	24474.6	24375.5
600(copies/reaction)
1	280.404	226.854	205.985	197.984	207.34	226.471	449.121	2136.4	6863.13	14429.1	19469.3	23241.1	25474.3	26883.1	27728.7	28176.6	28333.4	28316	28248.7	28127.7	28022.9	27902.3	27814.6	27711.4	27612.2	27496.5	27376.8	27242.6	27132.8	27024.2	26917.8	26805	26689.6	26582.4	26472.9	26388.2	26308.9	26215.7	26116.2	26011.5	25918.5	25821.9	25716.9	25620.9	25522.7	25420.4	25302.9	25205.8	25122.1
2	172.22	153.669	148.933	152.717	170.182	282.871	1501.44	5149.67	11248.1	15863.3	19252.3	21236	22504.5	23338.2	23820.9	24042.5	24111.3	24094.1	24049.8	23969.2	23899.3	23805.6	23735.3	23657	23578.7	23497.4	23413.1	23334.6	23256	23171.4	23091.9	23003.6	22916.1	22837.3	22756.6	22685	22620.6	22554.5	22481.9	22400.2	22323.5	22262.1	22185.5	22115.2	22025.9	21958.5	21885.5	21828.5	21757.7
3	314.583	315.273	332.792	349.117	367.609	414.492	741.134	3014.58	8531.18	16491.7	21164.7	24676.3	26788.5	28124.3	28903	29286.2	29408.1	29391	29327.9	29225.1	29112.7	28987.1	28882.7	28775.6	28665.6	28543.9	28429.8	28300.1	28199	28084	27969.8	27856.1	27749.3	27649.1	27537.8	27448.4	27371.5	27274.5	27167.7	27053.8	26955	26857.5	26757.9	26651.7	26551.3	26433.9	26326.2	26222.4	26144.5
4	97.9278	104.216	124.569	140.238	168.023	239.884	933.004	3941.82	9363.69	14430.8	18190.5	20450.5	21894.4	22874.1	23491.9	23836.8	23997.3	24045.3	24052.9	24017.6	23985.8	23925.4	23894.9	23844.7	23799.4	23739.3	23686.5	23635.3	23590.2	23529.7	23465.8	23399.3	23342.5	23292.6	23247.5	23197.9	23160.4	23102.6	23044.6	22976.4	22923.8	22877.3	22812.5	22741.4	22678.5	22625.4	22573.3	22520.4	22452
5	274.162	236.977	243.418	251.364	268.445	306.576	537.215	2201.9	6751.36	14106.1	19365.4	23362.4	25836	27416.4	28402	28964.3	29199.7	29263.1	29214.1	29130.5	29026.8	28924.7	28822.3	28710.7	28598.4	28482.5	28367.1	28250.5	28151.7	28039.9	27927	27814.7	27711.4	27604.8	27492.1	27393.2	27307.8	27207.1	27118.3	27008.6	26920.4	26811	26714.1	26609.5	26511.4	26404.8	26290.2	26181.9	26085.3
6	107.002	114.35	135.723	152.784	180.406	261.841	1010.22	4193.21	9986.87	15315.2	19283.8	21672.5	23203.5	24241.9	24898.6	25273.7	25449.8	25521.7	25535.4	25512.1	25473.5	25426.9	25391.1	25351.2	25300.8	25233.9	25162.9	25102.5	25056.6	24985.7	24919.4	24848.4	24797	24739.5	24675.6	24608.5	24548.6	24484.7	24426.9	24353.1	24294.2	24237.5	24174.7	24108.2	24032.7	23965.9	23894.7	23837.1	23777.2
7	98.9005	106.297	124.829	153.744	180.547	246.58	708.628	3537.53	9771.82	16855.5	22181.7	25401.9	27394.7	28662	29416.8	29802.3	29944.6	29955.9	29916.4	29851.5	29782.7	29704.8	29628.8	29554.2	29477.8	29376.9	29294.6	29184.8	29100.9	29012.2	28936.8	28857.2	28767.8	28675.7	28587.9	28504.9	28432.9	28353.7	28277.9	28185.3	28100.9	28011.9	27924.4	27840.2	27746.6	27652.6	27539.9	27452.9	27379.8
8	116.055	83.9914	79.733	87.7413	106.661	152.418	600.628	3402.91	9509.09	16404.3	21556.6	24648.1	26511.9	27695.9	28365.7	28689.2	28776.6	28751.5	28680.3	28578.1	28468.4	28350.6	28249.6	28165.6	28067.8	27946.9	27832.4	27722.3	27622.4	27507.3	27405.2	27307	27213.5	27109.1	27012.1	26903.4	26814.3	26719.3	26632.9	26536.3	26433.6	26351.2	26249.2	26155.6	26037.6	25937.9	25828.5	25746.5	25658.5
9	76.3692	83.0462	110.529	130.426	156.44	215.324	715.347	3540.19	9784.03	17049.4	22585	26036.3	28133.8	29468.8	30247.8	30638.3	30758.6	30746.3	30682.3	30600.7	30522.4	30421.8	30326.6	30224.5	30128.1	30012.9	29898.5	29776.7	29671.6	29579.3	29482.3	29397.9	29282.7	29176.5	29057.2	28982.7	28901	28814.2	28716.3	28611.4	28498.4	28386.5	28270.6	28187.2	28091.2	28011.2	27912.3	27789.7	27660.4
10	105.994	96.6711	102.442	121.107	148.589	199.059	638.646	3167.88	8834.33	15507.8	20593.8	23771.5	25690.9	26921.5	27638.2	28000.6	28112.8	28094.2	28039.9	27961.1	27884.8	27785.4	27697.7	27616.1	27535.3	27428.1	27314.6	27204.7	27115	27029.3	26943.7	26837.3	26730.6	26627.7	26537.2	26455.3	26365.8	26284.2	26195	26107.7	26016.9	25943.1	25843.7	25767.8	25669.7	25596.6	25509.5	25414	25300.7
120(copies/reaction)
1	50.1482	79.0233	93.6235	111.231	132.727	153.113	213.527	699.744	3351.67	9179.1	15946.9	21188	24502.8	26519	27755.2	28473.2	28823.9	28919	28925.1	28847.3	28774.6	28666	28586.7	28488.8	28396	28292.5	28192	28092.6	27992.2	27894.2	27791	27683.8	27580.4	27481.4	27382.5	27287.5	27203.7	27115.7	27023	26923.7	26834	26770.7	26671.5	26570.8	26439.5	26348.3	26244.8	26166.4	26069.1
2	110.274	115.583	109.697	121.258	143.473	172.54	241.813	795.821	3604.86	9583.4	16155.4	21235.5	24480.3	26471.7	27731.8	28476.1	28818.2	28931.5	28935	28887.8	28812.7	28735.4	28681.1	28614	28537.4	28441.6	28356.6	28269.8	28190.8	28106.1	28023.2	27924	27834.3	27743.7	27658.1	27581.8	27501	27410.1	27318.7	27227.6	27156.4	27069.8	26972.6	26868.2	26781.8	26691.5	26610	26505.8	26407.3
3	99.4543	92.8914	102.303	120.245	139.278	163.562	232.153	894.822	4141.4	10558.8	16648.4	21214.6	23950.4	25622.8	26666.3	27247.1	27499.9	27551.1	27507.6	27435.4	27340.4	27227.9	27137.3	27036.3	26937.1	26838.3	26727.8	26634	26519.7	26429.4	26328.3	26234.1	26131	26032.7	25948.2	25863.9	25806.9	25715.8	25625.6	25522.1	25440.1	25350.6	25258.5	25152.6	25057.1	24970.3	24883.9	24808.4	24720.3
4	95.0789	102.817	118.515	138.25	159.429	196.143	265.045	849.838	3801.88	9826.45	16023	20743.8	23658.3	25460.9	26582.8	27240.1	27528.1	27621.8	27623.7	27590.2	27527.6	27458.2	27406.7	27346.9	27281.3	27212.1	27147.3	27071.6	26998.7	26917.5	26841.2	26752.9	26683.8	26613.3	26542.9	26483.8	26443.8	26381.3	26302.6	26223.1	26162.3	26107.3	26042.7	25971.6	25907.6	25836.4	25779.5	25712.7	25655.1
5	74.4808	111.262	147.41	178.705	214.361	239.164	341.386	1189.46	4972.66	12221.3	18760.9	23653.8	26563.3	28389.5	29508.1	30148.3	30434	30528.7	30533.8	30457	30360.3	30260.7	30210.4	30152	30079.9	29990.6	29908.8	29832.3	29772.5	29688.1	29620.6	29515	29445.9	29369.2	29300.7	29217.5	29135.2	29055.6	28979.3	28900.1	28830.2	28744.9	28656.8	28562.3	28477.2	28385.9	28297.4	28224.1	28142.2
6	116.679	100.46	98.3244	111.107	116.784	140.176	221.335	887.116	4292.22	11340	18705.8	24281.7	27690.1	29744.5	31005.3	31713.6	31998.5	32064.9	32002.3	31896.9	31748.7	31606.2	31490.5	31366.7	31238.4	31086.6	30941.3	30812.3	30689.4	30568.7	30444.2	30312.1	30196.2	30072	29943	29817.6	29705.6	29587.3	29468.8	29344.2	29257.7	29142.1	29025.9	28899.7	28796.2	28684.9	28565.8	28444.3	28334.1
7	153.491	121.591	125.077	141.572	161.293	185.85	282.12	1125.96	4072.3	9241.99	13853.5	17344.9	19508.7	20884	21805.6	22390.9	22718.8	22868	22925.4	22933.7	22909.6	22865.7	22833.4	22794	22757.1	22696	22649.4	22590.7	22540.4	22478.2	22421.7	22366.2	22315	22259.1	22201.2	22147.9	22110.9	22064.8	22008.3	21937.4	21881.5	21836.6	21781.9	21715.3	21653.4	21595.4	21546.6	21489.7	21440.7
8	169.514	129.109	132.346	141.433	164.611	195.102	290.262	1105.7	4433.92	10985.3	17474.9	22488.5	25689.6	27638.2	28850.8	29545.5	29863.6	29963.4	29954.6	29895.5	29810.1	29718	29652	29577.8	29514.9	29423.5	29346.4	29256.4	29183.3	29101	29015.1	28916.7	28826.4	28723.6	28613.3	28511.7	28428.2	28365.3	28288.5	28193.3	28095.7	27998.4	27907.7	27804.4	27710.2	27612.4	27522.1	27421.4	27329.1
9	149.935	130.028	139.659	153.295	175.044	208.826	309.072	1239.89	4940.72	11838.1	17741.4	22153.6	24808.8	26467.2	27509	28094.6	28338.4	28392.4	28377.1	28303.1	28214.5	28119.1	28041.4	27981.8	27904.4	27819.2	27703.1	27600	27503.5	27421.2	27346.6	27254.5	27164.3	27071.5	26980.9	26903.4	26810.2	26723.8	26624	26536.5	26453.3	26379.1	26273.8	26189.6	26096.2	26018.9	25924.4	25806.2	25704.3
10	170.206	128.847	131.838	156.545	173.72	211.356	298.905	1116.37	4684.44	11763.8	18535.9	23640.4	26754.9	28656.8	29840.2	30517.6	30806.9	30886	30844.5	30768.3	30663.3	30563	30476.5	30379.3	30293.1	30159.5	30034.9	29904.6	29800.4	29705.4	29598.4	29502.2	29388.7	29273.2	29144.9	29052.2	28959.2	28858.1	28750.8	28644.5	28550.7	28442.4	28317.8	28215.9	28109.8	28027.6	27926.1	27811.9	27697.6
24(copies/reaction)
1	117.495	88.7002	53.8435	21.9668	0.888138	-12.6266	-25.4384	84.9895	1159.35	4624.45	10657.4	16168.5	20366.3	22939.6	24499.2	25433.4	25947.7	26143.1	26164.3	26122	26027.5	25942.4	25857.8	25762.3	25658.1	25542.8	25434.2	25318	25197.1	25091.6	24983.9	24881	24772	24647.8	24517.4	24409.9	24314.1	24211.7	24088.9	23978.3	23859.1	23759	23634.6	23520.7	23389.7	23264.3	23122.8	22986.4	22859.3
2	134.332	79.0205	42.4114	17.8123	5.65008	-16.8125	-12.4961	65.0889	873.896	3808.56	9271.92	14926.4	19403	22386.3	24218.1	25370.8	26023.9	26309.3	26383.4	26352.1	26294.9	26207.7	26131	26031.4	25928.3	25816.7	25694.8	25568	25452.6	25345.2	25223.2	25102.3	24961.5	24849.4	24724.5	24636.7	24522.9	24415.7	24293	24168.2	24044.8	23920.5	23798.8	23679.1	23555.6	23420.9	23273.9	23137.5	23028
3	70.9764	58.7899	36.3695	13.5825	4.91082	-10.7697	-14.3695	56.2769	849.286	3878.42	9436.22	14833.4	18919.9	21435	22957.2	23904.3	24442.5	24660.7	24707.4	24651.3	24574.8	24492.5	24418.4	24328.9	24227.5	24104.1	23978.4	23848.6	23738.4	23635.1	23504.6	23392.8	23269.2	23160	23049.5	22957.3	22868.8	22759.7	22630.4	22512	22405.1	22314.6	22206.8	22079.4	21954.4	21835.7	21716.4	21601.4	21487.3
4	156.73	96.882	59.1989	28.4108	12.8267	-22.6705	-24.6886	98.158	1234.97	4496.62	9761.28	13961.5	17143	19107.7	20334.9	21123	21592.1	21823.5	21929	21954.9	21948.4	21910.7	21883.2	21835.3	21777.5	21716.6	21655.6	21600.1	21543.6	21511.9	21472.9	21456.2	21419.1	21389.7	21351.4	21308.7	21270.4	21207.7	21134	21049.9	20990.9	20925.8	20860	20767.9	20676.2	20578.6	20474.6	20388.8	20301
5	104.655	76.2356	48.0375	19.8321	-2.91617	-23.0706	-27.6397	80.5514	1178.44	4631.26	10395.8	14964.4	18433.3	20580.5	21998.3	22920.7	23477.4	23795.3	23968.2	24111.1	24175.5	24243.3	24298	24339.4	24363.7	24371.5	24381.9	24387	24380.7	24354.5	24306.8	24258.9	24233.4	24187	24111.4	24010.4	23928.6	23832.5	23745.3	23637.3	23539.9	23425.5	23315.9	23198.1	23085	22963.1	22843.6	22734.5	22638
6	150.384	78.3158	57.4966	32.324	23.3523	-10.7336	-18.1219	94.5813	1035.06	4361.41	10302	15294.4	19057.6	21367.5	22763.6	23633.2	24106.3	24376	24444.5	24443.2	24414.5	24427.5	24436.4	24406.3	24365.9	24296.7	24244.4	24160.6	24083.7	23957.4	23855.8	23763.7	23686.4	23610.3	23519.3	23446.8	23351.6	23265.9	23186.3	23102.3	23023.3	22939.6	22852.4	22768	22670.4	22570.5	22457.9	22364.9	22276.2
7	159.166	100.418	52.4415	18.0343	-1.97534	-23.6609	-34.8222	88.4925	1192	4503.73	10187.7	15437.1	19447.8	21937.5	23416.5	24317.4	24797.8	24978	24978.1	24896.8	24781.7	24648.8	24520.8	24397.9	24259.8	24118.4	23973	23837.2	23700.9	23571.6	23441.1	23313.1	23187.2	23059.1	22934.3	22799.1	22676.7	22555.7	22438.2	22303.2	22171.5	22049.8	21937.9	21830.6	21704.5	21586.5	21453.7	21335.3	21214
8	89.9458	61.6875	43.1522	19.6382	4.03793	-9.49003	-23.8503	71.9509	1129.33	4866.37	11457.8	17227.1	21564.9	24178.7	25747.7	26704.6	27203.5	27385	27385.5	27316.6	27217.7	27079	26952.1	26822.8	26702.5	26554.3	26410.9	26256.9	26113.4	25968.4	25830	25699	25558.3	25416.8	25277.2	25145.7	25024.4	24897.8	24768.4	24623.6	24486	24358.2	24223.9	24090.4	23948.5	23820.4	23673.9	23534.3	23411.4
9	71.9873	52.6454	40.6451	30.5503	16.9173	1.10487	-15.1094	71.2035	1139.74	4641.54	10465.6	15039.1	18509.6	20629.5	21992.5	22811.4	23308.5	23571.1	23704.8	23761.6	23771.1	23776.9	23764.5	23731.3	23717.7	23665.8	23636.9	23593.9	23569.7	23554.1	23541.8	23531.1	23522.1	23503.6	23463	23431.4	23407.6	23383.5	23344.8	23310.4	23288.2	23260	23207.8	23170.6	23134.6	23096.5	23044.8	22969.1	22906.2
10	72.7399	67.6483	54.456	37.5021	20.2815	-8.37818	-17.9	93.4293	1244.77	5155.9	12054.5	18387.8	23234.4	26284.7	28121.8	29258.4	29853.3	30092.4	30119	30053.7	29959	29846.5	29727.7	29600.9	29478.2	29322.7	29174	28992.5	28847.7	28702.4	28562	28409.3	28235.1	28067.1	27903.4	27768.6	27617	27466.1	27300.8	27151.9	26997.2	26846.2	26666.2	26513.4	26347.8	26192.6	26008.3	25811.4	25621.6
5(copies/reaction)
1	111.532	59.3411	33.24	15.0419	6.93065	-1.86574	-20.8974	-14.5131	62.2194	441.378	1568.24	3798.58	7178.93	10700.3	13685.9	15816.6	17072.1	17685.2	17921.9	17993.5	17978.3	17936.9	17868	17797.1	17719.5	17640.8	17563.2	17474.7	17397.5	17318.1	17231.2	17156.3	17079.3	17001.9	16916.9	16842.6	16772.6	16702.2	16624.5	16563.6	16479	16405.8	16326.5	16260.4	16181.2	16088.1	16003.4	15934.1	15891.9
2	150.759	92.0697	65.6115	41.4363	23.7928	-0.557753	-9.78995	-12.5425	-19.679	-36.2733	-23.9073	-17.2988	-13.6094	-4.24291	-3.93599	14.3997	48.8973	64.5271	68.8525	81.4754	138.101	219.059	353.082	489.707	557.216	599.843	600.867	606.307	600.701	600.032	597.491	597.552	585.389	576.873	593.572	575.303	554.553	554.461	553.68	543.347	542.177	519.008	521.919	519.186	492.945	485.432	465.584	455.566	455.693
3	61.5768	30.2147	15.5116	10.9151	8.73091	4.16701	4.05889	20.5381	106.492	589.081	1844.55	3788.15	6161.96	8064.58	9498.08	10309.9	10664.7	10769.6	10764.1	10707.5	10641.4	10575	10522.7	10463.8	10404.4	10341	10287.2	10239.5	10189.7	10135.1	10082.3	10039.4	10001.3	9956.45	9916.24	9880.29	9857.94	9823.99	9779.23	9733.12	9701.35	9673.42	9646.69	9613.56	9587.38	9558.84	9525.65	9492.34	9464.61
4	-152.36	-91.57	-60.9781	-28.7301	12.1424	38.9771	44.9748	60.472	68.0131	58.5777	48.9758	44.771	19.4451	-1.10683	-19.1256	-45.9581	-47.8953	-47.7636	1762.09	1862.46	1906.95	1941.21	1963.4	1987.41	2032.23	2089.1	2143.92	2167.81	2170.83	2159.76	2146.7	2124.98	2102.45	2077.72	2056.16	2026.58	1995.39	1964.61	1937.94	1912.95	1883.86	1856.2	1826.38	1793.65	1759.39	1725.46	1693.79	1665.92	1635.61
5	103.357	75.969	58.8618	36.3952	14.2229	-5.55307	-29.7705	-43.4238	126.739	1086.29	3825.57	8832.94	14592.4	19413.9	22857.7	25019.5	26288.8	27016.8	27345.5	27472.4	27448.4	27366.2	27227.7	27060.1	26911.6	26740.3	26595.8	26417.3	26270.4	26115.6	25960.6	25820.1	25660.9	25509.8	25344.1	25213.8	25063.4	24923.6	24774.5	24623.2	24481.6	24338.2	24205	24075	23951	23799	23631.6	23478	23356.9
6	53.6074	27.1298	19.9768	14.1551	10.8709	9.2755	-1.86714	29.9092	297.146	1499.14	4350.89	9127.57	14336.2	18597.9	21546.5	23388	24486.7	25105.8	25410.9	25494.2	25465.2	25381.5	25297.6	25199.2	25082.4	24962	24823.2	24702	24581.6	24458	24342.4	24213.6	24113.1	24004.3	23906.1	23788.5	23672.3	23555.3	23440.1	23322.3	23220.7	23122.2	23015	22899.9	22783.7	22668.1	22537.8	22447.4	22354.5
7	90.1778	55.3969	27.6219	12.5889	11.2332	-1.11504	-7.29106	42.0195	460.053	2149.79	5489.17	9619.66	12817.3	15362.2	16998.9	17902	18303.3	18417.1	18417.4	18368.6	18292.1	18214.3	18142	18080.1	18013.6	17935.6	17861	17775.9	17692.9	17608.9	17541.5	17476.4	17406.5	17329.2	17243.1	17175.2	17107.6	17041.6	16962.4	16879	16803.7	16732.3	16654.2	16573.5	16495.3	16423.3	16353.2	16277.7	16207.6
8	34.2811	49.4323	70.4063	76.4769	79.285	80.1267	77.0233	69.9101	54.4177	46.2747	29.4194	9.94151	-28.8146	-74.5399	-131.384	-196.005	-275.758	-364.335	-455.028	-554.047	-653.465	-762.076	-862.319	-985.92	-1087.33	-1193.63	-1299.09	-1421.2	-1536.22	-1635.21	-1755.77	-1875.45	-1983.9	-2104.29	-2231.19	-2341.8	-2460.47	-2579.98	-2702.4	-2821.94	-2942.42	-3062.7	-3188.62	-3316.56	-3437.3	-3562.8	-3688.86	-3808.03	-3946.18
9	164.276	100.005	75.8076	57.5788	39.9156	26.6668	15.7678	21.4265	1.26426	-8.58819	-16.1375	-19.1662	-18.1411	-23.1658	-44.2856	-63.641	-50.1844	-19.2639	-3.7541	40.3431	68.5394	79.5484	98.7457	98.4943	89.2551	108.019	160.846	321.208	509.498	627.164	675.696	695.312	695.931	694.85	701.541	691.056	652.47	666.834	665.555	658.114	635.537	634.046	610.773	594.706	574.511	554.44	550.434	512.082	521.402
10	103.1	48.0383	25.6592	22.9036	5.00916	-3.0368	-4.7907	0.0328516	-11.5945	-13.5959	-9.31946	0.920789	14.8787	0.785075	-10.021	9.86376	36.3797	53.7314	61.8373	87.5617	119.335	175.578	266.841	337.809	420.686	516.666	609.674	773.451	908.113	967.152	1000.29	1011.57	1005.82	1015.49	1026.44	1029.5	1009.87	1022.82	1020.68	1014.74	1012.07	1021.48	1020.56	1012.45	1004.22	981.732	990.473	972.356	973.6
NTC
1	163.938	136.604	118.295	97.6459	81.4161	84.5615	80.9654	84.112	89.8193	123.244	129.738	162.771	259.341	448.863	729.224	906.389	883.405	807.186	723.124	631.316	500.036	376.938	253.63	132.993	5.49583	-125.743	-247.286	-390.045	-504.56	-641.204	-771.521	-906.591	-1034.02	-1167.54	-1297.39	-1448.01	-1571.3	-1704.32	-1854.77	-1977.94	-2128.39	-2263.04	-2400.04	-2542.27	-2679.27	-2823.77	-2971.53	-3109.88	-3249.04
2	136.766	202.386	287.441	383.704	479.158	577.148	685.591	780.043	888.886	993.23	1095.97	1205.19	1307.38	1411.83	1516.57	1618.04	1700.05	1783.13	1868.85	1952.87	2022.53	2085.11	2138.21	2166.91	2188.74	2211.65	2222.59	2231.85	2245.8	2255.13	2266.64	2277.17	2285.85	2293.29	2303.88	2311.38	2315.89	2326.24	2334.51	2335.9	2342.57	2353.67	2366.68	2370.73	2377.31	2385.01	2382.46	2392.76	2398
3	112.728	71.2887	50.5283	40.835	32.8922	31.2311	31.2373	32.068	32.4876	32.8212	33.792	34.01	36.3191	40.5153	39.714	41.9696	39.4181	38.5946	49.921	68.3684	94.8913	142.933	213.818	280.074	358.736	428.472	498.119	575.521	644.766	700.037	750.713	782.84	810.897	826.847	826.98	820.212	803.775	780.824	742.272	707.603	664.643	619.914	581.137	535.719	488.5	435.718	387.033	331.801	284.592
4	156.337	223.842	306.148	408.198	523.479	642.854	775.85	902.894	1042.09	1186.08	1325.54	1473.12	1624.74	1777.07	1925.43	2072.72	2213.3	2366.37	2512.13	2666.29	2800.94	2909.38	3036.41	3132.93	3233.4	3344.23	3456.81	3608.59	3746.06	3835.69	3905.1	3966.55	4020.72	4069.95	4115.04	4151.55	4183.58	4241.05	4267.6	4294.91	4328.14	4366.03	4396.98	4426.15	4454.98	4476.44	4488.23	4512.59	4542.23
5	174.029	200.116	261.294	348.392	445.164	539.965	641.754	742.12	844.98	947.157	1056.25	1232.63	1470.26	1710.96	1882.56	1939.04	1929.76	1920.58	1915.41	1900.61	1896.21	1888.53	1894.97	1896.2	1897.66	1901.52	1902.64	1902.89	1908.6	1908.39	1921.74	1930.81	1933.04	1936.34	1938.77	1949.3	1945.74	1956.36	1958.28	1971.87	1971.13	1981.8	1982.64	1987.14	1987.5	2000.08	1994.91	2011.57	2009.95
6	78.1724	165.394	204.079	272.105	350.588	428.693	526.765	626.487	723.429	815.831	917.976	1016.31	1124.74	1216.68	1320.34	1410.31	1501.21	1599.48	1688.87	1783.03	1867.89	1950.14	2041.3	2124.68	2207.84	2299.06	2382.43	2458.43	2541.75	2614.44	2691.15	2769.51	2848.06	2921.77	2997.55	3073.59	3144.98	3225.48	3296.03	3368.55	3444.21	3525.85	3604.09	3673.26	3748.37	3826.93	3900.87	3976.6	4062.63
7	120.545	146.236	192.669	256.892	322.208	391.874	461.597	536.765	613.987	684.419	755.656	832.066	899.107	979.068	1049.06	1119.05	1190.91	1266.42	1340.55	1413.17	1476.53	1549.71	1619.3	1690.49	1756.62	1819.15	1887.82	1950.32	2027.96	2085.43	2151.42	2216.32	2280.7	2348.13	2412.6	2476.66	2536.41	2595.06	2655.66	2717.27	2777.86	2836.43	2894.99	2960.55	3007.07	3063.79	3116.76	3167.86	3226.46
8	165.388	286.068	423.399	564.531	705.73	846.82	992.212	1142.42	1299.48	1435.32	1531.01	1611.93	1745.59	1943.17	2076.37	2139.33	2177.57	2228.68	2257.65	2288.59	2320.26	2337.72	2371.96	2396.25	2413.28	2440.83	2449.14	2469.16	2501.1	2501.96	2526.07	2542.2	2564.51	2583.91	2589.62	2598.24	2617.02	2630.37	2642.18	2657.56	2669	2685.95	2698.45	2706.34	2714.72	2733.29	2733.78	2750.68	2755.31
9	133.302	243.293	376.968	502.624	640.698	792.732	930.505	1083.54	1240.11	1397.32	1545.9	1705.03	1858.43	2011.73	2171.09	2325.14	2491.24	2634.26	2792.24	2931.12	3054.28	3155.79	3266.4	3368.51	3499.78	3660.92	3794.14	3907.84	3971.42	4014.44	4064.23	4109.95	4141.71	4195.19	4205.85	4234.29	4267.14	4307.4	4313.7	4345.93	4369.3	4398.62	4402.46	4428.01	4451.01	4462.44	4477.95	4489.59	4494.32
10	15.1068	10.0759	19.7661	26.3548	39.3943	54.2317	72.5291	77.9447	89.8073	103.543	113.407	124.051	129.46	139.022	144.241	151.511	161.996	163.806	165.341	175.053	183.357	185.088	192.738	190.482	193.87	202.885	200.772	201.847	208.065	207.64	211.827	223.399	219.471	219.033	219.663	221.561	222.88	224.956	230.883	230.126	233.244	232.102	229.033	235.508	233.636	236.753	238.729	234.379	241.334
Cycle	1	2	3	4	5	6	7	8	9	10	11	12	13	14	15	16	17	18	19	20	21	22	23	24	25	26	27	28	29	30	31	32	33	34	35	36	37	38	39	40	41	42	43	44	45	46	47	48	49
3000(copies/reaction)
1	1655.74	1708.71	1800.23	2400.31	11496.5	24781.4	29037.7	31294.4	31330.3	30675.8	30072.9	29810	29641.3	29508.1	29393.8	29299.4	29253.1	29206.7	29168.5	29116	29073.3	29030.2	29012.9	29001.7	28976.5	28954	28933.6	28936.4	28925.9	28907.2	28882.4	28871.5	28866.6	28842.1	28819.9	28798.5	28769.9	28745.1	28704.4	28694.6	28682	28663.6	28643.2	28611.2	28576.2	28535.3	28495.9	28456.9	28435.8
2	1921.7	2058.87	2142.84	2857.12	12282.2	24785.1	28484.6	30337.4	30171.3	29409.5	28775.3	28440.7	28222.6	28042.9	27906.1	27783.5	27683.6	27596.7	27540	27473.3	27422.8	27367	27333.2	27296.2	27257.3	27216.2	27188.1	27173	27134.3	27094.4	27044	27022.1	27011.3	26974.5	26946.8	26900.6	26892.5	26879.3	26862.2	26827.9	26795.5	26777.5	26754.1	26723.1	26694.2	26673.8	26643.4	26602.3	26567.8
3	2088.09	2179.58	2274.79	3033.05	12731.6	25365.4	29060.3	30933.5	30832.8	30158.8	29621.3	29365.3	29194.3	29037.1	28950.2	28864	28835.5	28788.6	28753.3	28701.9	28670.4	28670.6	28661.4	28643	28602.4	28574.3	28554.2	28549.3	28524.2	28511.8	28497.4	28495.1	28483.5	28440.1	28417.1	28373.9	28369.1	28335.4	28317.1	28277.8	28272.2	28257.5	28242.1	28191.4	28159.8	28107.1	28081.6	28046.3	28046.1
4	2171.8	2218.54	2294.94	3059.92	13279.5	27108.2	31236.4	33332	33220.7	32447.7	31785.9	31438.4	31180.5	30969.6	30817.4	30691.1	30598	30497.6	30410.8	30330.3	30255.7	30206.5	30147.8	30101.8	30037.6	29983	29912	29863.7	29814.7	29779.8	29736.8	29706	29665.4	29614.6	29554.8	29496.7	29464.1	29441.8	29418.6	29362.8	29313.7	29281.7	29251.9	29206.9	29157.7	29103.3	29066.1	29025.8	29009.2
5	2027.62	2083.54	2176.9	2902.54	12220	24337	27782.7	29518.7	29402.2	28815.4	28325.2	28144	28015.7	27957.3	27900.7	27895.8	27883.1	27872.8	27870.4	27863.5	27871.9	27850.4	27851.6	27829.6	27815.1	27809.2	27815.8	27845.8	27854.4	27847	27837.4	27835.7	27852	27860.8	27862.3	27865	27837.8	27830.7	27828.4	27839	27823.4	27796.3	27786.7	27782	27768.2	27730.1	27699.2	27659.7	27635.2
6	2364.78	2436.49	2527.99	3370.65	13482.6	26244.9	29942.8	31812.9	31689.3	30968.5	30364.3	30061.1	29884.6	29752.8	29651.4	29554.5	29485.2	29420.8	29371	29316.5	29262.6	29227	29185.4	29141.9	29105.2	29067.9	29038.4	29005.7	28977.1	28955.1	28927	28898.3	28875.6	28842.7	28823.9	28777.9	28760.7	28742.3	28727.8	28689.4	28649	28627.3	28604.9	28569.2	28550.9	28526.5	28495	28447.6	28414.6
7	2448.89	2494.7	2561.14	3414.86	13719.6	26637.9	30416	32307.1	32159.7	31414.7	30830.2	30554.7	30387.3	30241.7	30147.2	30048.6	29971.3	29916.3	29866.1	29845.2	29814.2	29790	29749.2	29711.5	29672.3	29645	29613.2	29596.4	29559.1	29525.6	29482.4	29461.5	29431.2	29409.8	29376.6	29350.3	29324.8	29295.6	29263.7	29222.8	29178.7	29155.7	29126.8	29113.8	29078.7	29048.5	29002.5	28968	28937.3
8	2374.04	2429.7	2516.21	3354.94	12959.5	24940.3	28467.6	30267.5	30236.2	29632.3	29157.4	28934	28792.7	28683.7	28605.9	28532.2	28476.7	28431.9	28398.9	28373.2	28333.5	28299.5	28270.2	28243.8	28216.8	28183.5	28141.7	28112.6	28075.8	28042.9	28004.7	27977.6	27960.2	27933.3	27897.4	27861.6	27838.8	27820	27797.1	27759.9	27729.5	27709	27692.6	27665.8	27646.3	27615.4	27584.9	27540.5	27514.1
9	2338.13	2424.86	2531.47	3375.3	13403.1	25958.9	29624.6	31461.8	31356.9	30648.8	30098.4	29856	29675.6	29537.7	29426.5	29359.2	29288.5	29238.5	29205.6	29170.1	29141.9	29104.5	29106.7	29079.5	29048.4	29011.7	28994	28990.7	28989.3	28974.4	28968.6	28949.6	28918.7	28889.6	28856.7	28846.1	28820.5	28802.8	28807.7	28803	28789.6	28748.7	28717	28714.9	28689.9	28646.9	28608.9	28580.1	28575.9
10	2386	2457.07	2532.58	3376.77	13393.2	25762.3	29294.4	31048.3	30926.3	30222.4	29675.2	29370.4	29166.2	29000.3	28888.2	28782.8	28691.6	28616.1	28558.2	28495.6	28439	28393.5	28363.4	28313.1	28271.4	28217.1	28182	28151	28116	28077	28033.2	28000	27966.9	27925	27880.5	27828.5	27799	27766.5	27748.9	27700.5	27649.5	27614.8	27600.5	27585.8	27550.6	27497.3	27459.5	27421	27403.2
600(copies/reaction)
1	481.508	574.165	665.881	887.842	6176.24	19844.3	25866.2	29294.7	29736.8	29129.3	28412.8	28026.4	27809.6	27634.8	27495.7	27386.8	27331.6	27284.3	27248.1	27198.8	27155.4	27106.7	27071.3	27065.8	27035.5	27016	26975.1	26967.7	26954.2	26939.4	26919.4	26905.6	26891.6	26864.6	26837.6	26815	26803	26767.2	26723.8	26685.9	26678.4	26658.4	26646.7	26619.6	26602.3	26557.3	26520.8	26497.1	26476.2
2	433.095	530.106	564.323	752.431	5733	18931.2	26737.5	28647.1	29325.5	28983.8	28442.2	28230	28118.7	28072.4	28032.1	28032.2	28024.8	28045.9	28066.9	28093.1	28121.2	28145.3	28157.1	28153.6	28137.4	28142.5	28140.5	28160.5	28151.7	28146.9	28128.2	28128.4	28134.9	28127	28115.4	28084.8	28073.2	28066.6	28061.9	28043.9	28011.8	27987	27975.9	27951.6	27925.6	27885.8	27871.4	27836.5	27815.3
3	549.435	611.009	686.395	915.194	6778.59	20501.8	26009	29106.5	29390.5	28722.7	27964.2	27553.5	27291.9	27095.5	26948.6	26821.7	26717.3	26629.5	26542.1	26468.2	26383.7	26341.4	26287.3	26234.4	26171.1	26121.4	26070.7	26023.1	25962.7	25927.4	25885.7	25851.4	25817.8	25777.3	25734.5	25680.3	25650.3	25627.8	25607.3	25555.4	25512.6	25472.5	25447.7	25405	25365.5	25313.3	25284	25245.6	25217.1
4	608.638	624.24	679.641	906.188	7032.23	21446.8	27323.8	30667.6	31017.8	30357.5	29560.3	29120.3	28838.1	28617.2	28436.9	28295.6	28185.4	28092.5	27999.9	27904.4	27831.9	27783.1	27749.2	27706.1	27644.3	27580	27518.1	27478.8	27431.9	27400.1	27352.9	27315.7	27280.1	27241.2	27201.3	27139.5	27105.4	27079.3	27059	27008.1	26965.8	26930.8	26908.6	26864.8	26821.3	26765.1	26730.1	26695.3	26673.2
5	513.741	595.209	681.602	908.803	6031.89	17882.9	24131.7	25457.5	25767.3	25245.3	24667.1	24392.3	24247.7	24146.7	24069.9	24014.7	24000.9	23985.8	23995.8	24000.5	24026.4	24041.4	24069.2	24109.2	24157.3	24207.6	24265.3	24331.6	24407.3	24464.9	24533.3	24611.3	24686.7	24753.5	24797.6	24872.5	24940.7	25021.8	25092	25157.5	25224.6	25275.1	25337	25383	25448	25475	25510.6	25537.9	25580.2
6	680.148	716.227	774.263	1032.35	7421.02	21494.1	26949.7	29999.3	30217.2	29502.1	28705.8	28300.5	28036.6	27827.1	27655.4	27511.2	27409.6	27307.3	27227.3	27146	27086.7	27026.4	26959.8	26887.3	26825.6	26773.7	26728.9	26691.7	26652.6	26604.1	26565.4	26524.4	26484.2	26436.2	26385.6	26347.1	26304.6	26284.9	26260.6	26226.9	26189.7	26144.7	26124	26087.6	26057.1	25998.5	25959.7	25913.9	25882
7	667.318	673.622	736.947	982.596	7062.88	20987.5	26485.6	29594.9	29886.8	29219.5	28477.3	28108.9	27878.4	27695.4	27552.5	27434.6	27331.8	27246.5	27182.9	27124.7	27070.5	27010.8	26971.1	26921.2	26879.1	26840.7	26800.8	26767.4	26714.3	26665.8	26622.4	26591.4	26579.1	26548.2	26506.2	26459.5	26423.7	26405.8	26371.1	26331.3	26292.4	26267.5	26243	26205.4	26178.4	26142.6	26108.4	26058.8	26018
8	640.337	687.888	760.96	1014.61	7458.42	22121.9	27937.3	31210.6	31507	30787.2	29978.3	29539.8	29265.6	29042.7	28878.7	28726.9	28606.5	28492	28406.4	28323.4	28255.5	28176.6	28121.8	28066.5	28019.9	27961.4	27904.2	27855.6	27811.2	27758.5	27713.4	27666.7	27639.3	27592	27553.1	27503.5	27469.5	27435.6	27400.3	27360.3	27311.6	27279.1	27251	27225	27186.1	27139.2	27100.1	27049.9	27012
9	619.175	699.392	796.72	1062.29	6489.97	17673.8	21940.2	24357.9	24645.2	24201	23731.5	25748.9	27836.3	29923	29792.3	29673.3	29579.1	29497.6	29436.5	29370.6	29323.9	29275.1	29233.3	29183.1	29143.5	29100.6	29057.5	29021.8	28996.2	28957.8	28927.8	28899.9	28870.5	28826.4	28767.4	28735	28708.4	28675.1	28640.7	28592.5	28560	28520.6	28482.7	28457.1	28425.9	28378	28335.3	28301	28275.2
10	618.477	697.779	793.056	1057.41	6449.86	17916.4	22418.2	24947.6	25269.8	24840	24394.2	24176.5	24063.3	23982.4	23948.5	23942.6	23956.5	23988.3	24030.3	24069.2	24119.8	24173.7	24245.8	24301	24364.9	24432.2	24510.1	24588.2	24659.4	24712.8	24767.7	24833.5	24909.4	24975.8	25028.5	25082.7	25139.7	25195.8	25247.2	25282.8	25307.7	25340.3	25375.5	25419.2	25440.2	25458.9	25478.8	25500.9	25529.1
120(copies/reaction)
1	162.628	246.625	341.683	455.577	2292.88	13526.1	25612.1	29137.1	30878.8	30767.8	30096.6	29561.5	29287	29080.1	28945.6	28826.1	28734.7	28681.2	28620.8	28564.8	28486.8	28453.7	28419.4	28395.9	28351.2	28330.1	28292.9	28269.9	28224.1	28207.8	28174.3	28155.9	28147	28140.9	28135.7	28094.5	28070.4	28047.5	28008.6	27964.9	27937	27935.7	27924.5	27891.8	27863	27841.8	27806.9	27774.3	27746.6
2	172.395	268.001	361.9	482.533	2299.43	13539.7	26833.7	31142.6	33352.9	33321.8	32588	31982.3	31678.4	31471.6	31309.2	31201.3	31114.3	31041.7	30974.7	30913.7	30864.9	30815.6	30761.9	30739	30689.7	30651	30592.5	30552.3	30518	30476.7	30437.1	30407	30373.2	30332.1	30288.7	30250.6	30216.3	30172.9	30139	30105.5	30077.6	30032.2	30002.5	29975.5	29955.9	29901.2	29848.8	29799	29766.9
3	197.492	252.854	331.816	442.421	2230.08	12860.3	23989.7	27274.6	28857.4	28672.9	27963.8	27434.7	27187.7	27022	26914.7	26822.9	26776.7	26723.9	26685.3	26642.7	26610.6	26601.7	26575.7	26567.6	26536.2	26520.3	26481.1	26465.3	26441.2	26439.5	26418.8	26405.6	26387.6	26359.6	26336.1	26303.6	26290.6	26279.3	26258	26221.3	26194.8	26178.7	26169.4	26143.8	26120.9	26076.6	26045.3	26020.4	26014
4	257.484	297.318	373.22	497.627	2754.2	14590.4	26654.1	30124.2	31743.5	31489.3	30715.6	30159.2	29863.8	29639.5	29482.9	29359.5	29276.5	29187.3	29106.4	29045.3	28986.6	28946.5	28888.6	28858.1	28806.7	28771	28708.7	28672.2	28633.5	28598.3	28559.4	28534.4	28502.1	28468	28430	28396.4	28367	28330.3	28304.7	28262.5	28226.5	28187.7	28161.9	28131.7	28098.6	28037.1	27990.7	27948.9	27931.3
5	204.031	276.575	371.048	494.73	2611.53	14597.2	27013.7	30570.3	32233.4	31933.7	31083.5	30452.2	30140.7	29909.2	29737.9	29573.7	29454.6	29334.1	29245.3	29162.3	29089.1	29042.3	28975.7	28924.4	28855	28817.2	28770.5	28720.8	28671.8	28628.4	28591.6	28548.7	28512	28463.3	28427.6	28380.7	28354	28305.2	28269.5	28229	28205.3	28171	28133.7	28084.2	28064.4	28016.5	27976.8	27917.1	27897.3
6	233.056	285.217	361.332	481.776	2838.57	15062.5	27133	30497.4	32057.6	31800.6	31048.5	30548	30329.4	30193.4	30075.1	29971.8	29906	29841.3	29790.7	29738.6	29702	29662.7	29621.9	29596.9	29579.6	29558.7	29533.4	29511.1	29488.3	29457.9	29431.7	29408.6	29395.1	29363.8	29339.5	29321.5	29303.9	29284	29259.9	29241.9	29235.2	29205	29174.8	29131	29115.3	29082.5	29053.3	29025	29001.5
7	273.77	295.074	358.172	477.563	3038.45	15199.3	25645.2	28407	29570.9	29204.1	28467.2	27991.2	27754.2	27578.5	27451.9	27328.1	27246.4	27187.1	27138.8	27081.6	27026.4	26978.9	26935.2	26904.5	26866.3	26822.4	26766.8	26722.5	26692.9	26654.4	26625.4	26595	26583.5	26553.3	26522.3	26482.6	26451.7	26419.3	26384.2	26341.5	26300.2	26278.7	26263.4	26245.8	26209.6	26166.3	26115.9	26074.9	26049.1
8	295.038	299.832	354.358	472.478	2718.07	15297.5	27264.8	30535.1	32003.7	31666.9	30846.9	30265.8	29960.9	29737	29561.8	29407.2	29290.9	29191.7	29096.9	29017.8	28936.5	28871.3	28806.1	28756.5	28705.8	28650.5	28588.6	28537.3	28489	28438.2	28385.3	28343	28307.6	28268	28224.2	28182.3	28141.3	28098.8	28065.2	28024.8	27982.9	27932.6	27899.5	27869.8	27838.1	27787.8	27730.8	27688.5	27658.4
9	273.219	286.143	356.039	474.719	2779.07	14887	26690.3	30026	31592.2	31292.6	30511.2	29894.9	29598	29355.6	29192.9	29037.9	28909.9	28809.3	28719.3	28637.3	28555.8	28512.3	28454.8	28403.9	28349.3	28300.3	28261.1	28200.5	28153.4	28110.5	28075	28051	28001.5	27958.4	27902.9	27848.3	27820.4	27780.7	27746.3	27686	27642.4	27617	27578.1	27544.4	27509.6	27468.1	27429.3	27380.8	27359.6
10	227.678	276.841	361.331	481.774	2890.75	15898.8	28154.9	31484.8	32991.1	32654.4	31812.4	31208.6	30903.4	30666.2	30486.7	30334.6	30215.6	30108	30002	29912.4	29833.7	29767.2	29698.4	29640.2	29588.4	29524.3	29462.5	29395	29349.6	29300	29253.8	29211.1	29153.4	29102.9	29039.8	28991.5	28947.9	28896.4	28861.1	28802.8	28762.3	28712.6	28683.7	28649.2	28617.2	28556.5	28511.7	28458.8	28433
24(copies/reaction)
1	210.948	269.812	369.095	492.127	1244.36	8523.51	22489.3	29481.1	33590.7	34330.4	33774	33016	32583.8	32314.8	32129.3	31977	31853.3	31747.5	31655.6	31583	31501.5	31442.9	31390.6	31344.1	31291.3	31251.9	31202.9	31174.7	31130.2	31106.7	31058.8	31022.5	30998.9	30973.5	30960.2	30913.5	30885.4	30843.5	30826.2	30801.2	30766.9	30723.4	30696.4	30666.5	30654.2	30607.9	30581.6	30529.9	30501.5
2	115.747	203.169	300.939	401.252	860.88	5443.34	17805.7	28646.1	31961.8	33459	33139.5	32339	31759.1	31406.6	31148	30932.6	30758.3	30627.4	30508.5	30398.8	30292.1	30221.4	30146.5	30083.2	30003.2	29937.4	29872.2	29811.9	29750.6	29701.5	29639.7	29589.7	29547.5	29506.1	29468.1	29410	29369.6	29322.5	29273.5	29215.3	29168.9	29130.5	29098.4	29050.7	29011.4	28968.5	28923.4	28879.9	28842.8
3	122.05	186.7	259.52	346.026	777.744	4752.26	15153.5	25427.8	29065.7	30829.9	30581.8	29759.6	29089	28740.6	28503.4	28323.5	28170.2	28025.5	27901.9	27800.4	27716.6	27649.4	27586.7	27519.7	27447.2	27380.7	27316.4	27269.2	27211	27161.5	27114.9	27072.2	27028	26963.3	26926.8	26865.6	26829.8	26780.9	26762.8	26717.6	26677.4	26623.3	26593.5	26550.2	26516.1	26458.4	26425.5	26382.9	26355.8
4	137.872	171.959	236.341	315.121	798.805	5573.55	17088.5	26894.8	29982.1	31306.2	30875.5	30005.4	29407.9	29093.7	28870.2	28688.6	28543.2	28421.2	28321.6	28220.8	28137.7	28079.1	28022	27972	27902.6	27844.6	27782.2	27728.8	27672.9	27625.2	27575.3	27532.8	27489.4	27441.5	27400.5	27349.4	27312.1	27271.1	27237.6	27187.9	27145.6	27108.3	27076.2	27035.1	26995.6	26949.2	26908.1	26874	26845.6
5	455.955	512.894	601.336	700.772	982.024	4189.43	14583.8	25506.8	29491.2	31631.9	31642.1	30927.4	30236.2	29889.2	29646	29468.2	29328.4	29212.7	29114.5	29029.2	28964.7	28899	28837.5	28773	28719.9	28679.4	28638	28603.4	28552.6	28509.7	28467.3	28419.7	28390.1	28346.8	28318.3	28281.9	28245.2	28211.6	28175.7	28149	28119.8	28078.2	28041.4	27998.6	27976.2	27938	27907.9	27864	27821.9
6	127.759	209.514	305.77	407.693	978.556	6784.8	19233	26048.3	30144.5	30962.8	30450	29682.4	29265.4	29041.7	28884.3	28752.6	28661.2	28586.8	28532.2	28485.2	28447.6	28423.9	28389.4	28352.5	28319.7	28293.6	28280	28253.1	28224	28195.5	28166.2	28134.6	28110	28074.3	28059.7	28027.9	28008.9	27972.3	27940.5	27911	27889.6	27866.8	27836.5	27802.1	27776.1	27745.5	27708	27666.6	27634.5
7	161.323	220.817	314.932	419.909	1088.85	8569.51	22725.6	29740	33832.5	34503.5	33835.1	32990.7	32489.1	32175	31942.6	31754.6	31608.5	31478.7	31369.4	31268	31174.7	31089	31017.2	30951.2	30891.7	30841.1	30768.1	30712.3	30634.8	30577.7	30527.1	30476.7	30438.6	30383.2	30344.7	30293.2	30247.1	30203.1	30165.2	30123.8	30070.8	30019.9	29981.6	29950.1	29910.7	29858.8	29809.7	29763.9	29728.8
8	122.926	191.561	287.158	382.878	940.685	6363.02	19119.9	27332.3	32395.2	33682.1	33294.5	32524.7	32048.4	31775.3	31587.3	31419.7	31290.5	31169.9	31072	30985.9	30914.2	30859.9	30804.7	30745.6	30694.8	30645.6	30605	30555.9	30501.4	30451.5	30404.7	30362.8	30332.8	30279	30243	30188.8	30161.5	30120.9	30072.6	30016.2	29968.9	29939.2	29910.7	29871	29831.4	29791.1	29742	29690.7	29648.5
9	138.706	174.046	247.391	329.854	1048.13	7782.94	20808	27301.8	31089.2	31678.4	31043.7	30230.4	29774.3	29489.5	29278.4	29118.4	28977.6	28861.6	28757.7	28659.1	28589.3	28515.1	28468.9	28404.6	28348.9	28283.9	28221.4	28165.4	28111.8	28072.2	28038.4	28002	27958	27896.1	27842.3	27793.2	27759.1	27725.4	27699.8	27664.1	27614.3	27568.6	27538.1	27521.4	27477.1	27421.1	27378.7	27343	27312.3
10	146.333	193.639	278.765	371.687	977.936	6258.13	18077.4	25793.8	30599.7	31849.4	31497.7	30736	30260.6	29980.6	29789	29637.7	29510.1	29413.7	29328.6	29260.4	29192.7	29142.6	29097.1	29048.2	28992.9	28938.2	28895.6	28852.5	28812.5	28775.9	28746.7	28709.7	28669.9	28621	28585.1	28535.2	28495.1	28447.1	28424.4	28395.1	28357.1	28328.3	28291.3	28271.8	28225.8	28190.4	28153.9	28116.1	28091.4
5(copies/reaction)
1	119.358	240.203	350.438	467.25	585.979	712.516	849.796	985.485	1115.95	1244.39	1383.24	1518.28	1659.89	1799.26	1932.81	2080.65	2224.93	2356.99	2498.72	2644.56	2754.64	2872.23	2970.67	3053.17	3158.47	3278.62	3449.46	3567.55	3628.8	3667.49	3704.54	3739.08	3758.96	3790.27	3805.47	3825.22	3847.01	3859.43	3882.44	3895.22	3902.01	3915.21	3919.97	3937.1	3949.61	3952.4	3956.7	3970.94	3967.41
2	306.61	361.413	444.092	548.33	731.394	2466.93	10001.5	21732.7	28815.6	33166	34256.5	33829.6	33088.7	32610.2	32297	32066.6	31857.7	31691.1	31551.3	31433.4	31341.2	31232.6	31145.2	31064.6	31001.8	30923.2	30846	30775.8	30712.9	30657	30607.2	30556.5	30505.1	30443.3	30392.6	30347.3	30319.2	30275.8	30223	30167.3	30113.6	30065.8	30026.8	29997	29953.8	29902.7	29863.6	29828.2	29787.3
3	541.123	616.672	705.203	800.978	1147.48	4624.09	14426.5	24901.3	29743.8	32364	32561.8	31889.9	31264.5	30908.7	30683.4	30511.6	30369	30237.6	30137.2	30056.2	29994.1	29925.9	29865.4	29814.1	29758.1	29683.1	29631	29585.2	29543.9	29496	29455	29426.6	29394.8	29355.2	29317.9	29280.5	29260.2	29228.5	29188.8	29143.3	29102.4	29077.1	29054.5	29034.7	28997.6	28958.8	28917.9	28890.6	28860.6
4	172.557	273.389	405.453	540.603	679.641	840.588	985.006	1133.05	1299.14	1458.44	1610.81	1756.13	1871.93	1979.41	2095.02	2234.89	2389	2494.19	2566.38	2608.41	2644.9	2676.85	2721.45	2746.66	2777.29	2809.01	2829.29	2863.53	2898.1	2906.28	2936.56	2964.17	2985.36	3012.22	3026.28	3051.72	3072.62	3104.51	3114.29	3130.88	3157.01	3168.4	3193.19	3216.89	3223.79	3238.97	3261.76	3260.51	3295.4
5	180.067	284.122	403.593	538.125	680.675	813.758	967.667	1117.28	1259.81	1419.41	1559.49	1721.67	1878.4	2031.68	2179.64	2325.15	2474.82	2602.34	2705.31	2848	2972.33	3120.98	3273.57	3358.25	3404.77	3435.08	3470.27	3499.79	3517.28	3529.49	3554.75	3570.97	3594.34	3611.17	3610.08	3640.52	3640.3	3658.64	3666.13	3692.43	3692.24	3698.98	3717.46	3728.08	3727.42	3749.44	3735.85	3745.09	3754.8
6	459.702	524.563	588.008	673.587	957.928	3274.62	10887.2	20687	26746.5	30541	31607.2	31206.9	30494.6	29997.5	29709.4	29518.7	29365.5	29239.1	29152.1	29063.7	28999.1	28933.1	28889.6	28839.2	28798.8	28750.6	28712	28656	28608.1	28568.5	28532.8	28502.6	28467.9	28435.8	28404.9	28366.2	28331.5	28294.6	28261.5	28228.3	28188.5	28160.7	28128.6	28114.4	28084.9	28043.7	27996.7	27948.2	27920.7
7	268.281	344.388	427.169	519.255	701.887	2638.67	9715.43	19609.4	26221.5	30405.3	31640.9	31286.1	30547.4	30008.3	29684.3	29449.5	29260.1	29110.5	29011.6	28916.7	28835.2	28752.7	28674.7	28613	28556.7	28492.4	28436.6	28372.8	28333.7	28289.1	28242.1	28201.4	28162	28123.7	28084.7	28035.6	27996.7	27962.6	27921.9	27878.2	27831.1	27798.9	27764.8	27740.8	27709.8	27673.1	27620.3	27579.7	27554.3
8	143.488	263.669	385.593	514.124	658.169	789.96	940.622	1084.51	1229.53	1386.4	1540.75	1691.97	1847.69	1999.36	2152.59	2302.27	2439.1	2564.16	2681.37	2791.21	2884.95	2962.82	3045.09	3131.67	3205.05	3306.39	3437.81	3569.43	3674.85	3746.9	3815.91	3886.42	3943.85	4006.17	4054.29	4113.3	4171.28	4220.41	4276.83	4332.94	4382.43	4439.76	4485.69	4532.64	4581.75	4629.36	4671.13	4712.29	4763.21
9	157.007	245.41	324.506	401.292	534.566	2101.79	8957.92	17939.6	22548.4	25389.4	25912.5	25207.9	24250.7	23671.5	23434.1	23308.3	23229	23170.3	23135.1	23122.7	23110.1	23115.6	23128.4	23146.5	23168.6	23165.5	23181.9	23187.6	23200.1	23216.6	23233.3	23258.5	23277.8	23293.1	23300.5	23309.1	23317.9	23340.2	23355.4	23374.9	23384.3	23396.2	23402.2	23408.1	23417.7	23417.1	23417.4	23414.7	23431.3
10	140.975	83.9066	47.4798	34.1085	29.9796	38.8869	44.0232	39.7495	43.0085	44.5809	47.2942	48.029	55.7917	56.1543	59.2981	63.6092	66.3261	66.409	69.118	77.2966	71.6101	66.8538	65.9706	54.9159	45.932	32.6436	14.0652	-8.51112	-24.5346	-52.7089	-77.7937	-102.771	-138.009	-178.256	-228.289	-271.14	-327.095	-380.912	-442.588	-498.92	-558.298	-616.355	-675.878	-735.645	-790.03	-860.746	-923.823	-984.002	-1056.14
NTC
1	144.445	266.95	405.224	540.299	683.569	826.157	980.85	1136.88	1289.3	1445.38	1601.38	1769.69	1927.99	2081.7	2226.41	2350.96	2467.31	2589.52	2727.05	2913.76	3054.07	3119.47	3171.81	3205.89	3244.43	3265.74	3287.11	3309.12	3329.93	3336.16	3363.09	3385.91	3391.91	3411.72	3432.55	3447.3	3466.2	3483.1	3499.7	3508.72	3517.04	3536.3	3551.67	3560.98	3564.28	3573.27	3588.37	3586.19	3596.45
2	137.743	277.655	406.906	542.542	688.189	827.879	986.209	1130.37	1290.66	1454.08	1599.98	1775.04	1930.53	2081.34	2259.24	2400.28	2556.27	2701.61	2843.03	2983	3122.41	3265.18	3347.13	3388.4	3430.53	3464.12	3479.03	3515.3	3528.28	3542.87	3575.39	3586.05	3600.32	3618.28	3632.47	3647.96	3659.02	3677.11	3681.67	3683.3	3697.86	3712.16	3722.97	3734.37	3732.55	3745.47	3756.47	3762.01	3772.68
3	171.772	257.703	374.171	498.894	636.128	767.754	916.945	1065.57	1228.15	1438.06	1631.58	1756.2	1869.42	2031.66	2176.52	2247.36	2273.33	2300.02	2337.94	2352.73	2371.54	2394.53	2424.36	2442.68	2455.99	2472.98	2489.95	2501.95	2523.86	2532.49	2544.17	2571.92	2577	2586.49	2605.2	2601.33	2609.28	2632.77	2646.21	2652.51	2650.67	2659.38	2671.23	2677.69	2688.67	2697.12	2701.81	2712.29	2713.53
4	191.954	144.131	107.878	87.2245	75.103	57.5307	58.5461	61.032	57.3557	69.3753	70.7302	68.2558	84.8997	105.519	112.944	114.654	120.621	125.947	129.978	147.076	165.723	258.872	461.679	715.518	945.297	1071.26	1101.43	1103.31	1099.77	989.16	852.314	710.865	514.854	350.708	172.972	15.5248	-145.624	-292.845	-459.343	-611.535	-762.134	-898.844	-1037.55	-1190.83	-1327.6	-1469.7	-1610.33	-1764.83	-1895.97
5	197.447	276.837	391.641	522.188	662.762	804.077	963.154	1101.82	1257.71	1418.47	1570.01	1727.8	1893.54	2053.47	2215.32	2376.05	2538.27	2697.5	2857.84	3025.03	3166.58	3300.48	3416.3	3533.35	3645.12	3793.37	3932.3	4053.18	4149.46	4192	4238.7	4282.14	4303.29	4351.32	4378.64	4402.72	4429.01	4454.88	4481.07	4502.11	4520.87	4548.09	4576.46	4588.85	4611.99	4632.95	4648.08	4655.71	4682.21
6	200.081	273.633	374.827	499.77	633.056	761.036	916.712	1058.28	1199.73	1349.04	1496.15	1645.17	1798.2	1943.1	2089.11	2216.86	2329.2	2452.24	2553.58	2667.95	2785.07	2899.36	3028.15	3099.71	3150.47	3204.31	3243.6	3277.24	3317.66	3348.74	3375.54	3412.11	3436.13	3470.18	3496.55	3517.54	3553.2	3572.07	3592.15	3621.43	3638.35	3674.25	3684.82	3710.74	3733.67	3760.01	3772.93	3793.92	3816.31
7	238.38	298.594	403.509	527.012	666.933	801.033	936.668	1079.8	1248.54	1494.21	1855.72	2280.9	2603.09	2830.08	2990.31	3124.33	3177.16	3175.16	3138.51	3123.84	3090.32	3071.25	3062.91	3050.42	3028.98	3027.01	3020.05	3010	3009.84	2995.48	2987.84	2994.4	2993.66	3004.96	3004.65	3004.9	3002.09	3013.07	3015.65	3011.43	3020.5	3023.03	3034.8	3035.77	3040.44	3047.14	3049.13	3044.5	3054.8
8	155.176	257.114	376.479	501.972	635.149	781.474	927.754	1070.13	1219.62	1385.29	1526.77	1680.48	1837.83	1998.63	2168.47	2302.34	2467.46	2624.06	2775.84	2930.51	3055.61	3201.54	3331.95	3438.81	3587.06	3737.7	3841.91	3893.08	3948.76	3959.53	3991.29	4019.79	4056.05	4055.46	4062.33	4085.99	4097.87	4130.88	4110.88	4143.38	4164.99	4169.86	4185.44	4188.75	4199.97	4213.73	4211.36	4219.08	4243.5
9	140.562	248.224	391.536	522.048	673.986	827.874	986.043	1145.23	1327.29	1456.37	1538.9	1660.94	1840.67	2044.52	2143.06	2194.91	2241.07	2268.88	2318.03	2336.64	2366.07	2393.95	2428.16	2443.14	2470.17	2484.85	2504.91	2527.83	2545.48	2566.55	2590.63	2604.85	2620	2634.04	2645.9	2663.52	2672.56	2693.3	2704.97	2716.11	2734.61	2733.98	2758.69	2762.93	2769.01	2788.15	2789.85	2804.13	2812.82
10	148.975	265.663	403.299	537.732	684.386	831.75	993.947	1139.67	1300.97	1460.83	1615.68	1767.89	1905.68	2072.32	2207.6	2334.31	2484.43	2629.52	2772.32	2852.73	2889.01	2931.99	2958.28	2985.24	3006.47	3027.57	3035.04	3057.17	3077.48	3092.49	3110.28	3128.74	3134.12	3143.94	3150.88	3164.27	3175.45	3191.03	3193.03	3216.47	3210.97	3210.96	3235.01	3240.17	3244.54	3255.32	3246.75	3262.53	3264.8
[truncated: 2 more columns]
